# Supplementary material for: Gaze behavior and cognitive states during fingerprint target group localization
Source: Cogn Res Princ Implic. 2019 Apr 5;4:12. doi: 10.1186/s41235-019-0160-9 (PMC6450991; doi:10.1186/s41235-019-0160-9)
Supplement: Supplementary file 2 — Tables of Fixation Data. (XLSX 7142 kb) [file 41235_2019_160_MOESM2_ESM.xlsx]

## Sheet: README
This is supplemental data for the manuscript "Gaze behavior during fingerprint target group localization" - see that manuscript for further detail.
These tables include summary information for the 675 find-the-target trials (Trials tab) and the 53,093 valid fixations used in analyses (Fixations tab)
For questions please contact the corresponding author, JoAnn Buscaglia (jbuscaglia@fbi.gov)

## Sheet: Fixations
TaskType	ImagePair	Examiner	Phase	Image	TimeInTrial	TimeInPhase	FixDuration	FixX	FixY	TimeOfPreviousSaccade	DistanceOfNextSaccade	DistanceOfPriorSaccade	AfterDataGap	FirstLocalization	DistanceToTarget	DFT InBox Simple	DFT InBox Precise	GridX	GridY	PctOfFixesInCell	% Examiners in cell	N Examiners in cell	GridPopularity	TimeInImage	Speed3	DetailedBackAndForth	Subphase
Plain	DFT7b	Y501	A	Left	0	0	0.216	395	589		64		NewTrial		0	In	Exact	0	1	0.12	0.88	7	In	6.917	99.5	0
Plain	DFT7b	Y501	A	Left	0.232	0.232	0.162	400	525	0.016	69	64.2			0	In	Exact	0	1	0.12	0.88	7	In	6.917	77.5	0
Plain	DFT7b	Y501	A	Left	0.407	0.407	0.581	428	462	0.013	19	68.9			0	In	Exact	1	0	0.76	0.75	6	In	6.917	81.6	0
Plain	DFT7b	Y501	A	Left	1.009	1.009	0.517	433	480	0.021	19	18.7			0	In	Exact	1	0	0.76	0.75	6	In	6.917	80.2	0
Plain	DFT7b	Y501	A	Left	1.858	1.858	0.351	422	464	0.332	32	19.4			0	In	Exact	1	0	0.76	0.75	6	In	6.917	67.6	0
Plain	DFT7b	Y501	A	Left	2.219	2.219	0.27	444	487	0.01	20	31.8			0	In	Exact	1	0	0.76	0.75	6	In	6.917	48.3	0
Plain	DFT7b	Y501	A	Left	2.5	2.5	0.282	460	499	0.011	21	20			0	In	Exact	1	0	0.76	0.75	6	In	6.917	49.2	0
Plain	DFT7b	Y501	A	Left	2.794	2.794	0.1	439	502	0.012	33	21.2			0	In	Exact	1	0	0.76	0.75	6	In	6.917	67.4	0
Plain	DFT7b	Y501	A	Left	3.227	3.227	0.164	438	469	0.333	18	33			0	In	Exact	1	0	0.76	0.75	6	In	6.917	46.1	0
Plain	DFT7b	Y501	A	Left	3.401	3.401	0.521	430	485	0.01	26	17.9			0	In	Exact	1	0	0.76	0.75	6	In	6.917	49.6	0
Plain	DFT7b	Y501	A	Left	3.93	3.93	0.154	456	482	0.008	22	26.2			0	In	Exact	1	0	0.76	0.75	6	In	6.917	63	0
Plain	DFT7b	Y501	A	Left	4.425	4.425	0.848	436	472	0.341	41	22.4			0	In	Exact	1	0	0.76	0.75	6	In	6.917	70.9	0
Plain	DFT7b	Y501	A	Left	5.295	5.295	0.458	429	512	0.022	61	40.6			0	In	Exact	1	0	0.76	0.75	6	In	6.917	65	0
Plain	DFT7b	Y501	A	Left	5.766	5.766	0.227	487	532	0.013	42	61.4			0	In	Margin	2	1	0.06	0.25	2	In	6.917	70.8	0
Plain	DFT7b	Y501	A	Left	6.016	6.016	0.181	445	527	0.023	23	42.3			0	In	Exact	1	1	0.06	0.63	5	In	6.917	75.9	0
Plain	DFT7b	Y501	A	Left	6.228	6.228	0.494	442	504	0.031	22	23.2			0	In	Exact	1	0	0.76	0.75	6	In	6.917	91.5	0
Plain	DFT7b	Y501	A	Left	6.733	6.733	0.184	424	492	0.011		21.6			0	In	Exact	1	0	0.76	0.75	6	In	6.917	75.7	0
Plain	DFT7b	Y501	C	Right	6.971	0	0.107	265	535	0.054	235				344	Out	Out	-5	2	0.08	0.13	1	<=25%	1.106	636.7	0	AS
Plain	DFT7b	Y501	C	Right	7.115	0.144	0.084	500	526	0.037	137	235.2			109	Out	Out	-2	1	0.08	0.13	1	<=25%	1.106	518.3	0	AS
Plain	DFT7b	Y501	C	Right	7.219	0.248	0.182	626	472	0.02	44	137.1		Y	0	In	Exact	0	1	0.15	0.63	5	In	1.106	430.2	0	C
Plain	DFT7b	Y501	C	Right	7.411	0.44	0.214	669	462	0.01	28	44.1			0	In	Exact	0	1	0.15	0.63	5	In	1.106	430.2	0	C
Plain	DFT7b	Y501	C	Right	7.64	0.669	0.189	665	434	0.015	31	28.3			0	In	Exact	0	0	0.31	0.88	7	In	1.106	250.1	0	C
Plain	DFT7b	Y501	C	Right	7.844	0.873	0.233	639	417	0.015		31.1			0	In	Exact	0	0	0.31	0.88	7	In	1.106	120.6	0	C
Plain	DFT7b	Y501	C	Left	8.151	1.18	0.194	431	447	0.074	35				0	In	Exact	1	0	0.8	0.75	6	In	0.8	91.8	0
Plain	DFT7b	Y501	C	Left	8.364	1.393	0.277	414	478	0.019	38	35.4			0	In	Exact	1	0	0.8	0.75	6	In	0.8	91.8	0
Plain	DFT7b	Y501	C	Left	8.651	1.68	0.3	452	476	0.01		38.1			0	In	Exact	1	0	0.8	0.75	6	In	0.8	91.8	0
Plain	DFT7b	Y501	C	Right	9.026	2.055	0.164	607	418	0.075	66				0	In	Margin	-1	0	0.08	0.63	5	In	1.287	73.2	0	C
Plain	DFT7b	Y501	C	Right	9.205	2.234	0.63	673	421	0.015	28	66.1			0	In	Exact	0	0	0.31	0.88	7	In	1.287	73.2	0	C
Plain	DFT7b	Y501	C	Right	9.867	2.896	0.446	686	446	0.032		28.2			0	In	Exact	1	0	0.08	0.88	7	In	1.287	73.2	0	C
Plain	DFT7b	Y501	C	Left	10.396	3.425	0.179	488	507	0.083	25				0	In	Margin	2	0	0.2	0.38	3	In	0.691	36.6	1
Plain	DFT7b	Y501	C	Left	10.589	3.618	0.498	464	515	0.014		25.3			0	In	Exact	1	0	0.8	0.75	6	In	0.691	36.6	1
Plain	DFT7b	Y501	C	Right	11.165	4.194	0.164	692	472	0.078	22				0	In	Exact	1	1	0.23	0.63	5	In	1.709	38.1	0	C
Plain	DFT7b	Y501	C	Right	11.368	4.397	0.224	712	480	0.039	21	21.5			0	In	Exact	1	1	0.23	0.63	5	In	1.709	38.1	0	C
Plain	DFT7b	Y501	C	Right	11.604	4.633	0.291	695	468	0.012	23	20.8			0	In	Exact	1	1	0.23	0.63	5	In	1.709	38.1	0	C
Plain	DFT7b	Y501	C	Right	12.151	5.18	0.723	677	454	0.256		22.8			0	In	Exact	0	0	0.31	0.88	7	In	1.709	38.1	0	C
Plain	DFT4b	Y501	A	Left	0	0	0.2	363	478		135		NewTrial		98	Out	Out	2	-1	0.11	0.32	11	>25%	3.539	127.7	0
Plain	DFT4b	Y501	A	Left	0.218	0.218	0.252	273	579	0.018	55	135.3			0	In	Exact	1	0	0.22	0.88	30	In	3.539	157.7	0
Plain	DFT4b	Y501	A	Left	0.484	0.484	0.937	227	609	0.014	81	54.9			0	In	Exact	1	0	0.22	0.88	30	In	3.539	227.6	0
Plain	DFT4b	Y501	A	Left	1.758	1.758	0.364	294	564	0.337	103	80.7			0	In	Margin	2	0	0.11	0.32	11	In	3.539	200.8	0
Plain	DFT4b	Y501	A	Left	2.142	2.142	0.228	336	470	0.02	203	103			87	Out	Out	2	-2	0.11	0.35	12	>25%	3.539	171.4	0
Plain	DFT4b	Y501	A	Left	2.395	2.395	0.14	222	638	0.025	24	203			0	In	Exact	1	1	0.44	0.76	26	In	3.539	162.7	0
Plain	DFT4b	Y501	A	Left	2.625	2.625	0.369	226	662	0.09	51	24.3			0	In	Exact	1	1	0.44	0.76	26	In	3.539	233.8	0
Plain	DFT4b	Y501	A	Left	3.006	3.006	0.23	277	656	0.012	35	51.4			0	In	Exact	1	1	0.44	0.76	26	In	3.539	224.4	0
Plain	DFT4b	Y501	A	Left	3.274	3.274	0.265	254	630	0.038		34.7			0	In	Exact	1	1	0.44	0.76	26	In	3.539	96.5	0
Plain	DFT4b	Y501	C	Right	3.612	0	0.22	359	677	0.073	70			Y	0	In	Exact	1	1	0.29	0.88	30	In	1.62	69.3	0	C
Plain	DFT4b	Y501	C	Right	3.846	0.234	0.485	356	607	0.014	22	70.1			0	In	Exact	1	1	0.29	0.88	30	In	1.62	69.3	0	C
Plain	DFT4b	Y501	C	Right	4.345	0.733	0.3	336	599	0.014	21	21.5			0	In	Exact	1	0	0.57	0.65	22	In	1.62	69.3	0	C
Plain	DFT4b	Y501	C	Right	4.655	1.043	0.577	341	579	0.01		20.6			0	In	Exact	1	0	0.57	0.65	22	In	1.62	69.3	0	C
Plain	DFT4b	Y501	C	Left	5.338	1.726	0.186	256	646	0.106	35				0	In	Exact	1	1	1	0.41	14	In	0.476	73.4	0
Plain	DFT4b	Y501	C	Left	5.534	1.922	0.28	224	660	0.01		34.9			0	In	Exact	1	1	1	0.41	14	In	0.476	73.4	0
Plain	DFT4b	Y501	C	Right	5.881	2.269	0.192	408	568	0.067	35				0	In	Margin	2	0	0.14	0.15	5	In	3.086	23.7	0	C
Plain	DFT4b	Y501	C	Right	6.097	2.485	0.201	378	586	0.024	38	35			0	In	Exact	1	0	0.57	0.65	22	In	3.086	23.7	0	C
Plain	DFT4b	Y501	C	Right	6.313	2.701	2.654	340	583	0.015		38.1			0	In	Exact	1	0	0.57	0.65	22	In	3.086	23.7	0	C
Cropped	DFT5c	Y501	A	Left	0	0	0.167	210	111		49		NewTrial		0	In	Exact	1	0	0.59	0.94	32	In	6.933	48.9	0
Cropped	DFT5c	Y501	A	Left	0.186	0.186	0.683	161	117	0.019	11	49.4			0	In	Exact	1	0	0.59	0.94	32	In	6.933	59.3	0
Cropped	DFT5c	Y501	A	Left	1.149	1.149	0.562	157	107	0.28	38	10.8			0	In	Exact	1	0	0.59	0.94	32	In	6.933	62.7	0
Cropped	DFT5c	Y501	A	Left	1.726	1.726	0.286	119	103	0.015	49	38.2			0	In	Exact	0	0	0.26	0.85	29	In	6.933	56.5	0
Cropped	DFT5c	Y501	A	Left	2.039	2.039	0.449	164	123	0.027	22	49.2			0	In	Exact	1	0	0.59	0.94	32	In	6.933	48.7	0
Cropped	DFT5c	Y501	A	Left	2.508	2.508	0.203	145	135	0.02	28	22.5			0	In	Exact	0	0	0.26	0.85	29	In	6.933	65.7	0
Cropped	DFT5c	Y501	A	Left	3.232	3.232	0.263	136	109	0.521	26	27.5			0	In	Exact	0	0	0.26	0.85	29	In	6.933	67.1	0
Cropped	DFT5c	Y501	A	Left	3.517	3.517	0.244	162	110	0.022	28	26			0	In	Exact	1	0	0.59	0.94	32	In	6.933	62.2	0
Cropped	DFT5c	Y501	A	Left	3.784	3.784	0.281	137	123	0.023	26	28.2			0	In	Exact	0	0	0.26	0.85	29	In	6.933	68.6	0
Cropped	DFT5c	Y501	A	Left	4.078	4.078	0.325	159	109	0.013	31	26.1			0	In	Exact	1	0	0.59	0.94	32	In	6.933	77.6	0
Cropped	DFT5c	Y501	A	Left	4.425	4.425	0.207	137	131	0.022	25	31.1			0	In	Exact	0	0	0.26	0.85	29	In	6.933	68	0
Cropped	DFT5c	Y501	A	Left	4.654	4.654	0.252	114	142	0.022	57	25.5			0	In	Exact	0	0	0.26	0.85	29	In	6.933	51.8	0
Cropped	DFT5c	Y501	A	Left	5.182	5.182	0.547	161	110	0.276	10	56.9			0	In	Exact	1	0	0.59	0.94	32	In	6.933	48	0
Cropped	DFT5c	Y501	A	Left	5.741	5.741	0.397	164	100	0.012	13	10.4			0	In	Exact	1	0	0.59	0.94	32	In	6.933	42.2	0
Cropped	DFT5c	Y501	A	Left	6.152	6.152	0.781	177	100	0.014		13			0	In	Exact	1	0	0.59	0.94	32	In	6.933	35.2	0
Cropped	DFT5c	Y501	A	Left	7.133	7.133	0.552	158	112		24		AfterInvalidFixation		0	In	Exact	1	0	0.59	0.94	32	In	1.465	62.5	0
Cropped	DFT5c	Y501	A	Left	7.974	7.974	0.246	182	111	0.289	46	24			0	In	Exact	1	0	0.59	0.94	32	In	1.465	62.5	0
Cropped	DFT5c	Y501	A	Left	8.265	8.265	0.128	194	155	0.045	22	45.6			0	In	Exact	1	1	0.11	0.91	31	In	1.465	62.5	0
Cropped	DFT5c	Y501	A	Left	8.425	8.425	0.173	203	175	0.032		21.9			0	In	Exact	1	1	0.11	0.91	31	In	1.465	62.5	0
Cropped	DFT5c	Y501	A	Left	9.497	9.497	0.274	195	183		49		AfterInvalidFixation		0	In	Exact	1	1	0.11	0.91	31	In	0.274	0	0
Cropped	DFT5c	Y501	A	Left	10.52	10.52	0.177	236	157	0.749	58	48.5	AfterDataGap		0	In	Margin	2	1	0.04	0.18	6	In	1.361	85.5	0
Cropped	DFT5c	Y501	A	Left	10.716	10.716	0.231	184	132	0.019	24	57.7			0	In	Exact	1	0	0.59	0.94	32	In	1.361	85.5	0
Cropped	DFT5c	Y501	A	Left	11.218	11.218	0.271	160	130	0.271	35	24.1			0	In	Exact	1	0	0.59	0.94	32	In	1.361	85.5	0
Cropped	DFT5c	Y501	A	Left	11.512	11.512	0.369	128	117	0.023		34.5			0	In	Exact	0	0	0.26	0.85	29	In	1.361	85.5	0
Cropped	DFT5c	Y501	A	Left	12.534	12.534	0.144	206	114		26		AfterInvalidFixation		0	In	Exact	1	0	0.59	0.94	32	In	0.793	50.9	0
Cropped	DFT5c	Y501	A	Left	12.934	12.934	0.164	180	112	0.256	14	26.1			0	In	Exact	1	0	0.59	0.94	32	In	0.793	50.9	0
Cropped	DFT5c	Y501	A	Left	13.11	13.11	0.217	166	115	0.012		14.3			0	In	Exact	1	0	0.59	0.94	32	In	0.793	50.9	0
Cropped	DFT5c	Y501	C	Right	13.491	0	0.187	446	659	0.164	101				76	Out	Out	-1	-1	0.01	0.32	11	>25%	1.356	356.3	0	AL
Cropped	DFT5c	Y501	C	Right	13.743	0.252	0.089	541	692	0.065	139	100.6			37	Out	Out	0	-1	0.04	0.44	15	>25%	1.356	350	0	AL
Cropped	DFT5c	Y501	C	Right	13.862	0.371	0.212	679	674	0.03	52	139.2			76	Out	Out	2	-1	0.03	0.29	10	>25%	1.356	279.6	0	AL
Cropped	DFT5c	Y501	C	Right	14.112	0.621	0.198	731	672	0.038	41	52			119	Out	Out	3	-1	0.07	0.15	5	<=25%	1.356	279.6	0	AL
Cropped	DFT5c	Y501	C	Right	14.338	0.847	0.105	745	633	0.028	46	41.4			153	Out	Out	3	-2	0.01	0.21	7	<=25%	1.356	252.4	0	AL
Cropped	DFT5c	Y501	C	Right	14.483	0.992	0.364	777	666	0.04		46			164	Out	Out	4	-1	0.07	0.18	6	<=25%	1.356	141.6	0	AL
Cropped	DFT5c	Y501	C	Left	14.929	1.438	0.137	246	155	0.082	48				0	In	Margin	2	1	0.03	0.38	13	In	0.64	145.2	0
Cropped	DFT5c	Y501	C	Left	15.084	1.593	0.166	199	163	0.018	45	47.7			0	In	Exact	1	1	0.27	0.94	32	In	0.64	145.2	0
Cropped	DFT5c	Y501	C	Left	15.266	1.775	0.303	173	126	0.016		45.2			0	In	Exact	1	0	0.2	0.76	26	In	0.64	145.2	0
Cropped	DFT5c	Y501	C	Right	15.652	2.161	0.286	765	695	0.083	30				143	Out	Out	3	-1	0.07	0.15	5	<=25%	1.535	216	0	AL
Cropped	DFT5c	Y501	C	Right	15.952	2.461	0.464	794	688	0.014	142	29.8			173	Out	Out	4	-1	0.07	0.18	6	<=25%	1.535	220.1	0	AL
Cropped	DFT5c	Y501	C	Right	16.445	2.954	0.211	688	594	0.029	81	141.7			149	Out	Out	2	-2	0.03	0.24	8	<=25%	1.535	220.1	0	AL
Cropped	DFT5c	Y501	C	Right	16.685	3.194	0.138	608	579	0.029	85	81.4			150	Out	Out	1	-2	0.04	0.24	8	<=25%	1.535	220.1	0	AL
Cropped	DFT5c	Y501	C	Right	16.842	3.351	0.345	523	577	0.019		85			152	Out	Out	0	-3	0.03	0.12	4	<=25%	1.535	249.5	0	AL
Cropped	DFT5c	Y501	C	Left	17.26	3.769	0.289	163	126	0.073	48				0	In	Exact	1	0	0.2	0.76	26	In	0.933	81.3	2
Cropped	DFT5c	Y501	C	Left	17.58	4.089	0.356	123	152	0.031	28	47.7			0	In	Exact	0	1	0.2	0.82	28	In	0.933	81.3	2
Cropped	DFT5c	Y501	C	Left	17.964	4.473	0.229	96	144	0.028		28.2			0	In	Exact	0	0	0.27	0.59	20	In	0.933	81.3	2
Cropped	DFT5c	Y501	C	Right	18.276	4.785	0.178	519	615	0.083	108				114	Out	Out	0	-2	0.04	0.26	9	>25%	4.223	363.8	0	AL
Cropped	DFT5c	Y501	C	Right	18.486	4.995	0.354	621	651	0.032	62	108.2			78	Out	Out	1	-2	0.04	0.24	8	<=25%	4.223	424.2	0	AL
Cropped	DFT5c	Y501	C	Right	18.876	5.385	0.112	676	680	0.036	184	62.2			70	Out	Out	2	-1	0.03	0.29	10	>25%	4.223	416.4	0	AL
Cropped	DFT5c	Y501	C	Right	19.021	5.53	0.23	509	602	0.033	179	184.3			127	Out	Out	0	-2	0.04	0.26	9	>25%	4.223	376.2	0	AL
Cropped	DFT5c	Y501	C	Right	19.285	5.794	0.249	672	528	0.034	76	179			206	Out	Out	2	-3	0.03	0.09	3	<=25%	4.223	352.4	0	AL
Cropped	DFT5c	Y501	C	Right	19.566	6.075	0.174	743	555	0.032	56	76			210	Out	Out	3	-3	0.01	0.09	3	<=25%	4.223	386.3	0	AL
Cropped	DFT5c	Y501	C	Right	19.76	6.269	0.286	737	499	0.02	150	56.3			255	Out	Out	3	-4	0.03	0.09	3	<=25%	4.223	261.8	0	AL
Cropped	DFT5c	Y501	C	Right	20.154	6.663	0.339	835	612	0.108	92	149.6			240	Out	Out	4	-2	0.01	0.12	4	<=25%	4.223	234	0	AL
Cropped	DFT5c	Y501	C	Right	20.526	7.035	0.257	825	703	0.033	23	91.5			201	Out	Out	4	-1	0.07	0.18	6	<=25%	4.223	475.9	0	AL
Cropped	DFT5c	Y501	C	Right	20.795	7.304	0.424	802	703	0.012	123	23			178	Out	Out	4	-1	0.07	0.18	6	<=25%	4.223	475.4	0	AL
Cropped	DFT5c	Y501	C	Right	21.246	7.755	0.261	913	649	0.027	663	123.4			298	Out	Out	5	-2	0.01	0.09	3	<=25%	4.223	473.9	0	AL
Cropped	DFT5c	Y501	C	Right	21.566	8.075	0.325	258	549	0.059	108	662.6			283	Out	Out	-3	-3	0.01	0.38	13	>25%	4.223	516.3	0	AL
Cropped	DFT5c	Y501	C	Right	21.924	8.433	0.272	293	447	0.033	29	107.8			336	Out	Out	-3	-4	0.03	0.35	12	>25%	4.223	584.4	0	AL
Cropped	DFT5c	Y501	C	Right	22.208	8.717	0.135	322	446	0.012	73	29			322	Out	Out	-3	-4	0.03	0.35	12	>25%	4.223	696.2	0	AL
Cropped	DFT5c	Y501	C	Right	22.372	8.881	0.127	272	393	0.029		72.9			393	Out	Out	-3	-5	0.01	0.15	5	<=25%	4.223	224.8	0	AL
Cropped	DFT5c	Y501	C	Left	22.575	9.084	0.374	178	131	0.076	24				0	In	Exact	1	0	0.2	0.76	26	In	1.143	56.7	2
Cropped	DFT5c	Y501	C	Left	22.972	9.481	0.228	163	150	0.023	25	24.2			0	In	Exact	1	1	0.27	0.94	32	In	1.143	56.7	2
Cropped	DFT5c	Y501	C	Left	23.213	9.722	0.341	148	130	0.013	16	25			0	In	Exact	0	0	0.27	0.59	20	In	1.143	56.7	2
Cropped	DFT5c	Y501	C	Left	23.565	10.074	0.153	138	118	0.011		15.6			0	In	Exact	0	0	0.27	0.59	20	In	1.143	56.7	2
Cropped	DFT5c	Y501	C	Right	23.809	10.318	0.142	592	587	0.091	102				142	Out	Out	1	-2	0.04	0.24	8	<=25%	2.011	403	0	AL
Cropped	DFT5c	Y501	C	Right	23.982	10.491	0.214	687	625	0.031	111	102.3			121	Out	Out	2	-2	0.03	0.24	8	<=25%	2.011	329	0	AL
Cropped	DFT5c	Y501	C	Right	24.248	10.757	0.393	687	514	0.052	186	111			223	Out	Out	2	-3	0.03	0.09	3	<=25%	2.011	288.1	0	AL
Cropped	DFT5c	Y501	C	Right	24.683	11.192	0.116	743	691	0.042	35	185.6			123	Out	Out	3	-1	0.07	0.15	5	<=25%	2.011	256.6	0	AL
Cropped	DFT5c	Y501	C	Right	24.813	11.322	0.314	718	667	0.014	43	34.7			111	Out	Out	3	-1	0.07	0.15	5	<=25%	2.011	225.1	0	AL
Cropped	DFT5c	Y501	C	Right	25.144	11.653	0.321	761	661	0.017	39	43.4			151	Out	Out	3	-1	0.07	0.15	5	<=25%	2.011	192.5	0	AL
Cropped	DFT5c	Y501	C	Right	25.493	12.002	0.327	790	687	0.028		38.9			169	Out	Out	4	-1	0.07	0.18	6	<=25%	2.011	102.9	0	AL
Cropped	DFT5c	Y501	C	Left	25.904	12.413	0.133	268	139	0.084	60				43	Out	Out	2	0	0.03	0.09	3	<=25%	2.376	148.1	0
Cropped	DFT5c	Y501	C	Left	26.054	12.563	0.174	210	153	0.017	41	59.7			0	In	Exact	1	1	0.27	0.94	32	In	2.376	144.4	0
Cropped	DFT5c	Y501	C	Left	26.244	12.753	0.286	175	131	0.016	32	41.3			0	In	Exact	1	0	0.2	0.76	26	In	2.376	162.4	0
Cropped	DFT5c	Y501	C	Left	26.544	13.053	0.258	143	130	0.014	36	32			0	In	Exact	0	0	0.27	0.59	20	In	2.376	156.4	0
Cropped	DFT5c	Y501	C	Left	26.827	13.336	0.248	145	166	0.025	96	36.1			0	In	Exact	0	1	0.2	0.82	28	In	2.376	131.4	0
Cropped	DFT5c	Y501	C	Left	27.118	13.627	0.417	88	89	0.043	43	95.8			0	In	Exact	0	0	0.27	0.59	20	In	2.376	120.9	0
Cropped	DFT5c	Y501	C	Left	27.55	14.059	0.324	117	121	0.015	23	43.2			0	In	Exact	0	0	0.27	0.59	20	In	2.376	123.4	0
Cropped	DFT5c	Y501	C	Left	27.895	14.404	0.227	105	141	0.021	16	23.3			0	In	Exact	0	0	0.27	0.59	20	In	2.376	122.6	0
Cropped	DFT5c	Y501	C	Left	28.132	14.641	0.148	96	154	0.01		15.8			0	In	Exact	0	1	0.2	0.82	28	In	2.376	70.8	0
Cropped	DFT5c	Y501	C	Right	28.359	14.868	0.182	497	516	0.079	116				213	Out	Out	0	-3	0.03	0.12	4	<=25%	5.276	274.9	0	AL
Cropped	DFT5c	Y501	C	Right	28.563	15.072	0.409	610	543	0.022	113	116.2			186	Out	Out	1	-3	0.01	0.09	3	<=25%	5.276	259.1	0	AL
Cropped	DFT5c	Y501	C	Right	29.005	15.514	0.248	689	462	0.033	67	113.1			274	Out	Out	2	-4	0.01	0.06	2	<=25%	5.276	262.5	0	AL
Cropped	DFT5c	Y501	C	Right	29.273	15.782	0.165	756	456	0.02	64	67.3			302	Out	Out	3	-4	0.03	0.09	3	<=25%	5.276	294.1	0	AL
Cropped	DFT5c	Y501	C	Right	29.465	15.974	0.287	803	412	0.027	65	64.4			363	Out	Out	4	-5	0.01	0.03	1	<=25%	5.276	224.4	0	AL
Cropped	DFT5c	Y501	C	Right	29.771	16.28	0.212	853	370	0.019	116	65.3			425	Out	Out	5	-5	0.01	0.06	2	<=25%	5.276	176.7	0	AL
Cropped	DFT5c	Y501	C	Right	30.02	16.529	0.183	890	480	0.037	22	116.1			363	Out	Out	5	-4	0.04	0.09	3	<=25%	5.276	163.3	0	AL
Cropped	DFT5c	Y501	C	Right	30.218	16.727	0.341	896	459	0.015	13	21.8			382	Out	Out	5	-4	0.04	0.09	3	<=25%	5.276	144.9	0	AL
Cropped	DFT5c	Y501	C	Right	30.58	17.089	0.394	909	460	0.021	51	13			390	Out	Out	5	-4	0.04	0.09	3	<=25%	5.276	153.4	0	AL
Cropped	DFT5c	Y501	C	Right	31.002	17.511	0.302	933	505	0.028	36	51			380	Out	Out	6	-3	0.01	0.03	1	<=25%	5.276	122.2	0	AL
Cropped	DFT5c	Y501	C	Right	31.321	17.83	0.24	923	540	0.017	93	36.4			352	Out	Out	5	-3	0.01	0.06	2	<=25%	5.276	109.5	0	AL
Cropped	DFT5c	Y501	C	Right	31.584	18.093	0.346	942	631	0.023	56	93			331	Out	Out	6	-2	0.01	0.03	1	<=25%	5.276	193.9	0	AL
Cropped	DFT5c	Y501	C	Right	31.964	18.473	0.275	900	668	0.034	18	56			281	Out	Out	5	-1	0.03	0.06	2	<=25%	5.276	199.6	0	AL
Cropped	DFT5c	Y501	C	Right	32.259	18.768	0.397	912	681	0.02	204	17.7			290	Out	Out	5	-1	0.03	0.06	2	<=25%	5.276	222.5	0	AL
Cropped	DFT5c	Y501	C	Right	32.689	19.198	0.251	746	799	0.033	23	203.7			120	Out	Out	3	0	0.01	0.06	2	<=25%	5.276	215.6	0	AL
Cropped	DFT5c	Y501	C	Right	32.966	19.475	0.187	724	804	0.026	60	22.6			98	Out	Out	3	1	0.01	0.03	1	<=25%	5.276	231.1	0	AL
Cropped	DFT5c	Y501	C	Right	33.183	19.692	0.174	675	839	0.03	82	60.2			49	Out	Out	2	1	0.04	0.24	8	<=25%	5.276	267.8	0	AL
Cropped	DFT5c	Y501	C	Right	33.389	19.898	0.246	599	808	0.032		82.1		Y	0	In	Exact	1	1	0.15	0.85	29	In	5.276	174.3	0	AL
Cropped	DFT5c	Y501	C	Left	33.724	20.233	0.325	169	149	0.089	30				0	In	Exact	1	0	0.2	0.76	26	In	1.159	47.7	4
Cropped	DFT5c	Y501	C	Left	34.072	20.581	0.325	150	172	0.023	25	29.8			0	In	Exact	1	1	0.27	0.94	32	In	1.159	47.7	4
Cropped	DFT5c	Y501	C	Left	34.411	20.92	0.472	131	155	0.014		25.5			0	In	Exact	0	1	0.2	0.82	28	In	1.159	47.7	4
Cropped	DFT5c	Y501	C	Right	34.951	21.46	0.194	369	695	0.068	144				112	Out	Out	-2	-1	0.01	0.35	12	>25%	0.55	367	0	AL
Cropped	DFT5c	Y501	C	Right	35.171	21.68	0.193	513	699	0.026	58	144.1			0	In	Margin	0	-1	0.04	0.44	15	In	0.55	367	0	AL
Cropped	DFT5c	Y501	C	Right	35.381	21.89	0.12	548	653	0.017		57.8			76	Out	Out	0	-2	0.04	0.26	9	>25%	0.55	367	0	AL
Cropped	DFT5c	Y501	C	Left	35.576	22.085	0.193	139	174	0.075	26				0	In	Exact	0	1	0.2	0.82	28	In	0.429	61.7	4
Cropped	DFT5c	Y501	C	Left	35.792	22.301	0.213	144	148	0.023		26.5			0	In	Exact	0	0	0.27	0.59	20	In	0.429	61.7	4
Cropped	DFT5c	Y501	C	Right	36.076	22.585	0.245	476	697	0.071	150				32	Out	Out	0	-1	0.04	0.44	15	>25%	1.625	235	0	AL
Cropped	DFT5c	Y501	C	Right	36.372	22.881	0.264	501	845	0.051	73	150.1			0	In	Exact	0	1	0.01	0.59	20	In	1.625	219	0	C
Cropped	DFT5c	Y501	C	Right	36.666	23.175	0.133	570	870	0.03	54	73.4			0	In	Exact	1	1	0.15	0.85	29	In	1.625	203.2	0	C
Cropped	DFT5c	Y501	C	Right	36.818	23.327	0.44	591	820	0.019	34	54.2			0	In	Exact	1	1	0.15	0.85	29	In	1.625	203.2	0	C
Cropped	DFT5c	Y501	C	Right	37.271	23.78	0.226	623	810	0.013	19	33.5			0	In	Exact	1	1	0.15	0.85	29	In	1.625	135.5	0	C
Cropped	DFT5c	Y501	C	Right	37.511	24.02	0.19	605	816	0.014		19			0	In	Exact	1	1	0.15	0.85	29	In	1.625	103.1	0	C
Cropped	DFT5c	Y501	C	Left	37.778	24.287	0.116	202	162	0.077	57				0	In	Exact	1	1	0.27	0.94	32	In	0.685	155.8	4
Cropped	DFT5c	Y501	C	Left	37.912	24.421	0.214	145	165	0.018	50	57.1			0	In	Exact	0	1	0.2	0.82	28	In	0.685	155.8	4
Cropped	DFT5c	Y501	C	Left	38.141	24.65	0.322	166	120	0.015		49.7			0	In	Exact	1	0	0.2	0.76	26	In	0.685	155.8	4
Cropped	DFT5c	Y501	C	Right	38.566	25.075	0.208	616	751	0.103	71				0	In	Exact	1	0	0.04	0.91	31	In	1.096	145.1	1	C
Cropped	DFT5c	Y501	C	Right	38.804	25.313	0.186	635	819	0.03	44	70.6			0	In	Margin	2	1	0.04	0.24	8	In	1.096	145.1	1	C
Cropped	DFT5c	Y501	C	Right	39.016	25.525	0.298	594	835	0.026	44	44			0	In	Exact	1	1	0.15	0.85	29	In	1.096	145.1	1	C
Cropped	DFT5c	Y501	C	Right	39.338	25.847	0.324	577	876	0.024		44.4			0	In	Exact	1	1	0.15	0.85	29	In	1.096	145.1	1	C
Cropped	DFT5c	Y501	C	Left	39.737	26.246	0.209	191	194	0.075	46				0	In	Exact	1	1	0.27	0.94	32	In	0.678	97.7	4
Cropped	DFT5c	Y501	C	Left	39.963	26.472	0.243	176	150	0.017	20	46.5			0	In	Exact	1	1	0.27	0.94	32	In	0.678	97.7	4
Cropped	DFT5c	Y501	C	Left	40.228	26.737	0.187	159	160	0.022		19.7			0	In	Exact	1	1	0.27	0.94	32	In	0.678	97.7	4
Cropped	DFT5c	Y501	C	Right	40.559	27.068	0.245	604	776	0.144	69				0	In	Exact	1	0	0.04	0.91	31	In	1.989	179.6	0	C
Cropped	DFT5c	Y501	C	Right	40.821	27.33	0.217	598	845	0.017	44	69.3			0	In	Exact	1	1	0.15	0.85	29	In	1.989	146.7	0	C
Cropped	DFT5c	Y501	C	Right	41.091	27.6	0.185	635	868	0.053	58	43.6			0	In	Margin	2	1	0.04	0.24	8	In	1.989	136.8	0	C
Cropped	DFT5c	Y501	C	Right	41.293	27.802	0.216	585	839	0.017	13	57.8			0	In	Exact	1	1	0.15	0.85	29	In	1.989	118.6	0	C
Cropped	DFT5c	Y501	C	Right	41.601	28.11	0.21	573	844	0.092	32	13			0	In	Exact	1	1	0.15	0.85	29	In	1.989	96.5	0	C
Cropped	DFT5c	Y501	C	Right	41.84	28.349	0.294	566	813	0.029	21	31.8			0	In	Exact	1	1	0.15	0.85	29	In	1.989	84.5	0	C
Cropped	DFT5c	Y501	C	Right	42.146	28.655	0.402	581	799	0.012		20.5			0	In	Exact	1	0	0.04	0.91	31	In	1.989	52	0	C
Cropped	DFT8c	Y501	A	Left	0	0	0.118	277	187		102		NewTrial		52	Out	Out	2	1	0.05	0.22	2	<=25%	4.847	119.8	0
Cropped	DFT8c	Y501	A	Left	0.134	0.134	0.183	179	158	0.016	44	102.2			0	In	Exact	1	1	0.3	0.78	7	In	4.847	99.1	0
Cropped	DFT8c	Y501	A	Left	0.329	0.329	0.258	142	134	0.012	18	44.1			0	In	Exact	0	0	0.16	0.89	8	In	4.847	95.2	0
Cropped	DFT8c	Y501	A	Left	0.6	0.6	0.772	160	134	0.013	24	18			0	In	Exact	1	0	0.36	0.78	7	In	4.847	94.6	0
Cropped	DFT8c	Y501	A	Left	1.662	1.662	0.242	180	148	0.29	17	24.4			0	In	Exact	1	0	0.36	0.78	7	In	4.847	63.5	0
Cropped	DFT8c	Y501	A	Left	1.916	1.916	0.246	165	140	0.012	25	17			0	In	Exact	1	0	0.36	0.78	7	In	4.847	81.3	0
Cropped	DFT8c	Y501	A	Left	2.178	2.178	0.263	141	148	0.016	41	25.3			0	In	Exact	0	0	0.16	0.89	8	In	4.847	117.2	0
Cropped	DFT8c	Y501	A	Left	2.453	2.453	0.358	177	128	0.012	135	41.2			0	In	Exact	1	0	0.36	0.78	7	In	4.847	147.7	0
Cropped	DFT8c	Y501	A	Left	3.194	3.194	0.344	99	18	0.383	130	134.8			57	Out	Out	0	-1	0.03	0.44	4	>25%	4.847	164.6	0
Cropped	DFT8c	Y501	A	Left	3.559	3.559	0.223	176	123	0.021	29	130.2			0	In	Exact	1	0	0.36	0.78	7	In	4.847	154.3	0
Cropped	DFT8c	Y501	A	Left	3.807	3.807	0.408	153	140	0.025	34	28.6			0	In	Exact	1	0	0.36	0.78	7	In	4.847	154.8	0
Cropped	DFT8c	Y501	A	Left	4.226	4.226	0.082	163	108	0.011	43	33.5			0	In	Exact	1	0	0.36	0.78	7	In	4.847	142.6	0
Cropped	DFT8c	Y501	A	Left	4.564	4.564	0.283	144	147	0.256		43.4			0	In	Exact	0	0	0.16	0.89	8	In	4.847	81.9	0
Cropped	DFT8c	Y501	A	Left	5.148	5.148	0.144	212	210		171		AfterInvalidFixation		0	In	Exact	1	1	0.3	0.78	7	In	3.07	231.2	0
Cropped	DFT8c	Y501	A	Left	5.332	5.332	0.16	113	71	0.04	56	170.7			0	In	Margin	0	-1	0.03	0.44	4	In	3.07	199.1	0
Cropped	DFT8c	Y501	A	Left	5.934	5.934	0.284	136	122	0.442	64	55.9			0	In	Exact	0	0	0.16	0.89	8	In	3.07	165.7	0
Cropped	DFT8c	Y501	A	Left	6.25	6.25	0.157	195	148	0.032	30	64.5			0	In	Exact	1	0	0.36	0.78	7	In	3.07	186.6	0
Cropped	DFT8c	Y501	A	Left	6.419	6.419	0.342	165	145	0.012	23	30.1			0	In	Exact	1	0	0.36	0.78	7	In	3.07	124.4	0
Cropped	DFT8c	Y501	A	Left	6.783	6.783	0.44	150	162	0.022	93	22.7			0	In	Exact	1	1	0.3	0.78	7	In	3.07	132.7	0
Cropped	DFT8c	Y501	A	Left	7.241	7.241	0.249	170	253	0.018	93	93.2			0	In	Margin	1	2	0.03	0.22	2	In	3.07	121.3	0
Cropped	DFT8c	Y501	A	Left	7.785	7.785	0.433	159	161	0.295	84	92.7			0	In	Exact	1	1	0.3	0.78	7	In	3.07	115.9	0
Cropped	DFT8c	Y501	A	Left	8.935	8.935	0.607	234	198	0.717	102	83.6	AfterDataGap		0	In	Margin	2	1	0.05	0.22	2	In	1.513	106.5	0
Cropped	DFT8c	Y501	A	Left	9.813	9.813	0.265	184	109	0.271	59	102.1			0	In	Exact	1	0	0.36	0.78	7	In	1.513	106.5	0
Cropped	DFT8c	Y501	A	Left	10.093	10.093	0.355	156	161	0.015		59.1			0	In	Exact	1	1	0.3	0.78	7	In	1.513	106.5	0
Cropped	DFT8c	Y501	A	Left	11.287	11.287	0.577	165	155		48		AfterInvalidFixation		0	In	Exact	1	1	0.3	0.78	7	In	2.556	55.5	0
Cropped	DFT8c	Y501	A	Left	12.367	12.367	0.294	121	135	0.503	54	48.3			0	In	Exact	0	0	0.16	0.89	8	In	2.556	55.5	0
Cropped	DFT8c	Y501	A	Left	12.673	12.673	0.423	168	162	0.012	39	54.2			0	In	Exact	1	1	0.3	0.78	7	In	2.556	55.5	0
Cropped	DFT8c	Y501	A	Left	13.378	13.378	0.465	184	126	0.282		39.4			0	In	Exact	1	0	0.36	0.78	7	In	2.556	55.5	0
Cropped	DFT8c	Y501	A	Left	14.14	14.14	0.437	235	155		38		AfterInvalidFixation		0	In	Margin	2	1	0.05	0.22	2	In	5.326	33.8	0
Cropped	DFT8c	Y501	A	Left	14.589	14.589	0.168	198	164	0.012	52	38.1			0	In	Exact	1	1	0.3	0.78	7	In	5.326	39.3	0
Cropped	DFT8c	Y501	A	Left	15.033	15.033	1.956	161	127	0.276	29	52.3			0	In	Exact	1	0	0.36	0.78	7	In	5.326	55.1	0
Cropped	DFT8c	Y501	A	Left	17.339	17.339	0.349	133	136	0.35	35	29.4			0	In	Exact	0	0	0.16	0.89	8	In	5.326	57.4	0
Cropped	DFT8c	Y501	A	Left	17.711	17.711	0.367	165	150	0.023	74	34.9			0	In	Exact	1	1	0.3	0.78	7	In	5.326	55.7	0
Cropped	DFT8c	Y501	A	Left	18.093	18.093	0.187	156	223	0.015	43	73.6			0	In	Exact	1	1	0.3	0.78	7	In	5.326	49.5	0
Cropped	DFT8c	Y501	A	Left	18.615	18.615	0.256	146	181	0.335	38	43.2			0	In	Exact	0	1	0.06	0.89	8	In	5.326	89.4	0
Cropped	DFT8c	Y501	A	Left	18.88	18.88	0.586	170	151	0.009		38.4			0	In	Exact	1	1	0.3	0.78	7	In	5.326	88.4	0
Cropped	DFT8c	Y501	A	Left	20.712	20.712	0.212	162	213		70		AfterInvalidFixation		0	In	Exact	1	1	0.3	0.78	7	In	6.89	79.6	0
Cropped	DFT8c	Y501	A	Left	20.939	20.939	0.407	132	150	0.015	20	69.8			0	In	Exact	0	1	0.06	0.89	8	In	6.89	95.6	0
Cropped	DFT8c	Y501	A	Left	21.358	21.358	0.251	115	140	0.012	32	19.7			0	In	Exact	0	0	0.16	0.89	8	In	6.89	84	0
Cropped	DFT8c	Y501	A	Left	21.629	21.629	0.607	93	163	0.02	55	31.8			0	In	Exact	0	1	0.06	0.89	8	In	6.89	133.9	0
Cropped	DFT8c	Y501	A	Left	22.276	22.276	0.282	97	108	0.04	21	55.1			0	In	Exact	0	0	0.16	0.89	8	In	6.89	127	0
Cropped	DFT8c	Y501	A	Left	22.573	22.573	0.484	89	89	0.015	143	20.6			0	In	Exact	0	0	0.16	0.89	8	In	6.89	121.7	0
Cropped	DFT8c	Y501	A	Left	23.08	23.08	0.17	192	188	0.023	84	142.9			0	In	Exact	1	1	0.3	0.78	7	In	6.89	104.5	0
Cropped	DFT8c	Y501	A	Left	23.278	23.278	0.447	157	264	0.028	106	83.7			39	Out	Out	1	2	0.03	0.22	2	<=25%	6.89	110.4	0
Cropped	DFT8c	Y501	A	Left	24.034	24.034	0.942	154	158	0.309	29	106			0	In	Exact	1	1	0.3	0.78	7	In	6.89	97.7	0
Cropped	DFT8c	Y501	A	Left	25.4	25.4	0.416	182	149	0.424	38	29.4			0	In	Exact	1	0	0.36	0.78	7	In	6.89	77.9	0
Cropped	DFT8c	Y501	A	Left	25.827	25.827	0.262	154	175	0.011	29	38.2			0	In	Exact	1	1	0.3	0.78	7	In	6.89	63.7	0
Cropped	DFT8c	Y501	A	Left	26.102	26.102	0.863	167	149	0.013	54	29.1			0	In	Exact	1	0	0.36	0.78	7	In	6.89	47.5	0
Cropped	DFT8c	Y501	A	Left	27.315	27.315	0.135	172	203	0.35	18	54.2			0	In	Exact	1	1	0.3	0.78	7	In	6.89	63.6	0
Cropped	DFT8c	Y501	A	Left	27.465	27.465	0.137	176	185	0.015		18.4			0	In	Exact	1	1	0.3	0.78	7	In	6.89	57.3	0
Cropped	DFT8c	Y501	A	Left	28.881	28.881	0.383	121	159		123		AfterInvalidFixation		0	In	Exact	0	1	0.06	0.89	8	In	3.424	108.8	0
Cropped	DFT8c	Y501	A	Left	29.684	29.684	0.206	227	96	0.42	44	123.3			0	In	Margin	2	0	0.02	0.33	3	In	3.424	74.8	0
Cropped	DFT8c	Y501	A	Left	30.243	30.243	0.265	217	139	0.353	29	44.1			0	In	Exact	1	0	0.36	0.78	7	In	3.424	72.6	0
Cropped	DFT8c	Y501	A	Left	30.521	30.521	0.166	188	140	0.013	21	29			0	In	Exact	1	0	0.36	0.78	7	In	3.424	72.6	0
Cropped	DFT8c	Y501	A	Left	30.957	30.957	0.836	184	119	0.27	31	21.4			0	In	Exact	1	0	0.36	0.78	7	In	3.424	47.8	0
Cropped	DFT8c	Y501	A	Left	32.094	32.094	0.211	177	149	0.301		30.8			0	In	Exact	1	0	0.36	0.78	7	In	3.424	39.4	0
Cropped	DFT8c	Y501	A	Left	32.567	32.567	0.297	164	149				AfterInvalidFixation		0	In	Exact	1	0	0.36	0.78	7	In	0.297	0	0
Cropped	DFT8c	Y501	A	Left	33.508	33.508	0.273	130	124		62		AfterInvalidFixation		0	In	Exact	0	0	0.16	0.89	8	In	3.254	63.9	0
Cropped	DFT8c	Y501	A	Left	33.796	33.796	0.119	191	132	0.015	31	61.5			0	In	Exact	1	0	0.36	0.78	7	In	3.254	63.1	0
Cropped	DFT8c	Y501	A	Left	34.214	34.214	1.093	172	156	0.299	30	30.6			0	In	Exact	1	1	0.3	0.78	7	In	3.254	68.9	0
Cropped	DFT8c	Y501	A	Left	35.33	35.33	0.087	179	127	0.023	37	29.8			0	In	Exact	1	0	0.36	0.78	7	In	3.254	68.9	0
Cropped	DFT8c	Y501	A	Left	35.68	35.68	0.345	155	155	0.263	66	36.9			0	In	Exact	1	1	0.3	0.78	7	In	3.254	54.9	0
Cropped	DFT8c	Y501	A	Left	36.612	36.612	0.15	219	141	0.587		65.5			0	In	Exact	1	0	0.36	0.78	7	In	3.254	51.9	0
Cropped	DFT8c	Y501	A	Left	37.271	37.271	0.099	150	142				AfterInvalidFixation		0	In	Exact	1	0	0.36	0.78	7	In	0.099	0	0
Cropped	DFT8c	Y501	C	Right	37.619	0	0.1	218	535		323		AfterInvalidFixation		399	Out	Out	-6	0	0.04	0.22	2	<=25%	1.038	857.3	0	AS
Cropped	DFT8c	Y501	C	Right	37.764	0.145	0.161	540	557	0.045	169	322.8			77	Out	Out	-2	0	0.04	0.33	3	>25%	1.038	559.9	0	AS
Cropped	DFT8c	Y501	C	Right	37.949	0.33	0.137	694	626	0.024	57	168.8		Y	0	In	Exact	1	1	0.54	0.89	8	In	1.038	559.9	0	B
Cropped	DFT8c	Y501	C	Right	38.108	0.489	0.151	751	630	0.022	33	57.1			0	In	Exact	1	1	0.54	0.89	8	In	1.038	559.9	0	B
Cropped	DFT8c	Y501	C	Right	38.269	0.65	0.388	720	620	0.01		32.6			0	In	Exact	1	1	0.54	0.89	8	In	1.038	289.4	0	B
Cropped	DFT8c	Y501	C	Left	38.742	1.123	0.135	210	188	0.085	46				0	In	Exact	1	1	0.36	0.89	8	In	0.594	111.7	0
Cropped	DFT8c	Y501	C	Left	38.89	1.271	0.232	168	169	0.013	20	46.1			0	In	Exact	1	1	0.36	0.89	8	In	0.594	111.7	0
Cropped	DFT8c	Y501	C	Left	39.134	1.515	0.202	151	158	0.012		20.2			0	In	Exact	1	1	0.36	0.89	8	In	0.594	111.7	0
Cropped	DFT8c	Y501	C	Right	39.414	1.795	0.186	702	658	0.078	32				0	In	Exact	1	1	0.54	0.89	8	In	0.844	152.5	0	B
Cropped	DFT8c	Y501	C	Right	39.61	1.991	0.121	733	664	0.01	58	31.6			0	In	Margin	1	2	0.11	0.33	3	In	0.844	152.5	0	B
Cropped	DFT8c	Y501	C	Right	39.745	2.126	0.198	709	611	0.014	39	58.2			0	In	Exact	1	1	0.54	0.89	8	In	0.844	152.5	0	B
Cropped	DFT8c	Y501	C	Right	39.977	2.358	0.281	680	637	0.034		38.9			0	In	Exact	0	1	0.11	1	9	In	0.844	152.5	0	B
Cropped	DFT8c	Y501	C	Left	40.35	2.731	0.198	156	170	0.092	36				0	In	Exact	1	1	0.36	0.89	8	In	0.736	74.2	2
Cropped	DFT8c	Y501	C	Left	40.67	3.051	0.126	120	165	0.122	18	36.3			0	In	Exact	0	1	0.36	1	9	In	0.736	74.2	2
Cropped	DFT8c	Y501	C	Left	40.899	3.28	0.187	123	147	0.103		18.2			0	In	Exact	0	0	0.07	0.89	8	In	0.736	74.2	2
Cropped	DFT8c	Y501	C	Right	41.169	3.55	0.391	703	599	0.083	39				0	In	Exact	1	1	0.54	0.89	8	In	1.913	315	0	B
Cropped	DFT8c	Y501	C	Right	41.634	4.015	0.458	685	634	0.074	359	39.4			0	In	Exact	0	1	0.11	1	9	In	1.913	256.6	0	B
Cropped	DFT8c	Y501	C	Right	42.212	4.593	0.193	326	640	0.12	56	359.1			291	Out	Out	-4	1	0.07	0.67	6	Majority	1.913	256.6	0	B
Cropped	DFT8c	Y501	C	Right	42.428	4.809	0.182	380	627	0.023	37	55.5			237	Out	Out	-4	1	0.07	0.67	6	Majority	1.913	256.6	0	B
Cropped	DFT8c	Y501	C	Right	42.62	5.001	0.462	417	626	0.01		37			200	Out	Out	-3	1	0.04	0.78	7	Majority	1.913	311.9	0	B
Cropped	DFT8c	Y501	C	Left	43.208	5.589	0.462	147	165	0.126					0	In	Exact	0	1	0.36	1	9	In	0.462	0	2
Cropped	DFT8c	Y501	C	Right	43.75	6.131	0.148	640	631	0.08	67				0	In	Exact	0	1	0.11	1	9	In	0.859	149.4	0	C
Cropped	DFT8c	Y501	C	Right	43.922	6.303	0.282	701	658	0.024	23	66.7			0	In	Exact	1	1	0.54	0.89	8	In	0.859	149.4	0	C
Cropped	DFT8c	Y501	C	Right	44.229	6.61	0.138	709	636	0.025	38	23.4			0	In	Exact	1	1	0.54	0.89	8	In	0.859	149.4	0	C
Cropped	DFT8c	Y501	C	Right	44.379	6.76	0.23	682	663	0.012		38.2			0	In	Margin	0	2	0.04	0.56	5	In	0.859	149.4	0	C
Cropped	DFT8c	Y501	C	Left	44.685	7.066	0.097	294	191	0.076	91				69	Out	Out	2	1	0.07	0.67	6	Majority	0.977	205.3	0
Cropped	DFT8c	Y501	C	Left	44.797	7.178	0.126	203	194	0.015	61	91			0	In	Exact	1	1	0.36	0.89	8	In	0.977	205.3	0
Cropped	DFT8c	Y501	C	Left	44.942	7.323	0.264	144	177	0.019	48	61.4			0	In	Exact	0	1	0.36	1	9	In	0.977	205.3	0
Cropped	DFT8c	Y501	C	Left	45.224	7.605	0.438	96	173	0.018		48.2			0	In	Exact	0	1	0.36	1	9	In	0.977	205.3	0
Cropped	DFT8c	Y501	C	Right	45.76	8.141	0.162	713	600	0.098	78				0	In	Exact	1	1	0.54	0.89	8	In	0.752	196.5	2	C
Cropped	DFT8c	Y501	C	Right	45.941	8.322	0.125	742	672	0.019	36	77.6			0	In	Margin	1	2	0.11	0.33	3	In	0.752	196.5	2	C
Cropped	DFT8c	Y501	C	Right	46.075	8.456	0.274	706	669	0.009	34	36.1			0	In	Margin	1	2	0.11	0.33	3	In	0.752	196.5	2	C
Cropped	DFT8c	Y501	C	Right	46.363	8.744	0.149	704	635	0.014		34.1			0	In	Exact	1	1	0.54	0.89	8	In	0.752	196.5	2	C
Cropped	DFT8c	Y501	C	Left	46.597	8.978	0.341	145	191	0.085	69				0	In	Exact	0	1	0.36	1	9	In	0.731	94.5	1
Cropped	DFT8c	Y501	C	Left	46.951	9.332	0.377	171	127	0.013		69.1			0	In	Exact	1	0	0.14	0.89	8	In	0.731	94.5	1
Cropped	DFT8c	Y501	C	Right	47.406	9.787	0.188	730	544	0.078	57				0	In	Exact	1	0	0.04	0.89	8	In	1.705	76.5	2	C
Cropped	DFT8c	Y501	C	Right	47.681	10.062	0.167	708	597	0.087	20	57.4			0	In	Exact	1	1	0.54	0.89	8	In	1.705	81.6	2	C
Cropped	DFT8c	Y501	C	Right	47.875	10.256	0.392	724	609	0.027	16	20			0	In	Exact	1	1	0.54	0.89	8	In	1.705	94.5	2	C
Cropped	DFT8c	Y501	C	Right	48.276	10.657	0.348	719	624	0.009	26	15.8			0	In	Exact	1	1	0.54	0.89	8	In	1.705	94.5	2	C
Cropped	DFT8c	Y501	C	Right	48.689	11.07	0.177	729	600	0.065	42	26			0	In	Exact	1	1	0.54	0.89	8	In	1.705	72.5	2	C
Cropped	DFT8c	Y501	C	Right	48.935	11.316	0.176	706	635	0.069		41.9			0	In	Exact	1	1	0.54	0.89	8	In	1.705	67.7	2	C
Cropped	DFT8c	Y501	C	Left	49.203	11.584	0.407	179	127	0.092					0	In	Exact	1	0	0.14	0.89	8	In	0.407	0	0
Latent	DFT6a	Y501	A	Left	0	0	0.218	635	789		89		NewTrial		169	Out	Out	2	-3	0.06	0.09	3	<=25%	6.273	189.6	0
Latent	DFT6a	Y501	A	Left	0.239	0.239	0.12	569	848	0.021	168	88.5			107	Out	Out	1	-2	0.06	0.15	5	<=25%	6.273	184	0
Latent	DFT6a	Y501	A	Left	0.382	0.382	0.497	537	1013	0.023	19	168.1			0	In	Exact	1	0	0.22	0.88	29	In	6.273	182.1	0
Latent	DFT6a	Y501	A	Left	1.199	1.199	0.256	518	1010	0.32	41	19.2			0	In	Exact	0	0	0.39	0.97	32	In	6.273	176.4	0
Latent	DFT6a	Y501	A	Left	1.472	1.472	0.252	513	1051	0.017	66	41.3			0	In	Exact	0	1	0.11	0.82	27	In	6.273	157.2	0
Latent	DFT6a	Y501	A	Left	1.743	1.743	0.361	529	987	0.019	24	66			0	In	Exact	1	0	0.22	0.88	29	In	6.273	96.9	0
Latent	DFT6a	Y501	A	Left	2.124	2.124	0.183	509	1000	0.02	43	23.9			0	In	Exact	0	0	0.39	0.97	32	In	6.273	128.8	0
Latent	DFT6a	Y501	A	Left	2.321	2.321	0.215	488	1037	0.014	29	42.5			0	In	Exact	0	1	0.11	0.82	27	In	6.273	139.4	0
Latent	DFT6a	Y501	A	Left	2.547	2.547	0.125	487	1008	0.011	39	29			0	In	Exact	0	0	0.39	0.97	32	In	6.273	241.3	0
Latent	DFT6a	Y501	A	Left	2.685	2.685	0.389	515	981	0.013	44	38.9			0	In	Exact	0	0	0.39	0.97	32	In	6.273	373.1	0
Latent	DFT6a	Y501	A	Left	3.093	3.093	0.132	487	1015	0.019	261	44			0	In	Exact	0	0	0.39	0.97	32	In	6.273	387.4	0
Latent	DFT6a	Y501	A	Left	3.259	3.259	0.303	505	755	0.034	239	260.6			200	Out	Out	0	-3	0.06	0.36	12	>25%	6.273	433.9	0
Latent	DFT6a	Y501	A	Left	3.591	3.591	0.286	548	990	0.029	98	238.9			0	In	Exact	1	0	0.22	0.88	29	In	6.273	258.6	0
Latent	DFT6a	Y501	A	Left	3.896	3.896	0.256	644	971	0.019	91	97.9			43	Out	Out	2	0	0.06	0.27	9	>25%	6.273	266.6	0
Latent	DFT6a	Y501	A	Left	4.188	4.188	0.136	556	993	0.036	40	90.7			0	In	Exact	1	0	0.22	0.88	29	In	6.273	191.4	0
Latent	DFT6a	Y501	A	Left	4.635	4.635	1.036	516	995	0.311	20	40			0	In	Exact	0	0	0.39	0.97	32	In	6.273	126	0
Latent	DFT6a	Y501	A	Left	5.707	5.707	0.192	503	1010	0.036	90	19.8			0	In	Exact	0	0	0.39	0.97	32	In	6.273	101	0
Latent	DFT6a	Y501	A	Left	5.917	5.917	0.356	552	935	0.018		89.6			0	In	Margin	1	-1	0.06	0.3	10	In	6.273	71.7	0
Latent	DFT6a	Y501	C	Right	6.339	0	0.15	336	716	0.066	200				97	Out	Out	-2	-1	0.04	0.09	3	<=25%	1.495	362.2	0	AS
Latent	DFT6a	Y501	C	Right	6.517	0.178	0.197	510	814	0.028	84	199.7		Y	0	In	Exact	1	0	0.29	0.88	29	In	1.495	331.3	0	C
Latent	DFT6a	Y501	C	Right	6.728	0.389	0.219	478	892	0.014	75	84.3			0	In	Exact	0	1	0.38	0.79	26	In	1.495	285.8	0	C
Latent	DFT6a	Y501	C	Right	6.967	0.628	0.364	500	820	0.02	50	75.3			0	In	Exact	0	0	0.04	0.64	21	In	1.495	285.8	0	C
Latent	DFT6a	Y501	C	Right	7.344	1.005	0.232	542	792	0.013	17	50.5			0	In	Exact	1	0	0.29	0.88	29	In	1.495	172.8	0	C
Latent	DFT6a	Y501	C	Right	7.596	1.257	0.238	525	788	0.02		17.5			0	In	Exact	1	0	0.29	0.88	29	In	1.495	129.5	0	C
Latent	DFT6a	Y501	C	Left	7.915	1.576	0.471	531	990	0.081	45				0	In	Exact	1	0	0.44	0.91	30	In	1.434	88.7	0
Latent	DFT6a	Y501	C	Left	8.401	2.062	0.265	517	1033	0.015	31	45.2			0	In	Exact	0	1	0.11	0.82	27	In	1.434	88.7	0
Latent	DFT6a	Y501	C	Left	8.679	2.34	0.359	487	1025	0.013	51	31			0	In	Exact	0	0	0.22	0.67	22	In	1.434	88.7	0
Latent	DFT6a	Y501	C	Left	9.053	2.714	0.296	524	990	0.015		50.9			0	In	Exact	0	0	0.22	0.67	22	In	1.434	88.7	0
Latent	DFT6a	Y501	C	Right	9.423	3.084	0.24	534	784	0.074	20				0	In	Exact	1	0	0.29	0.88	29	In	2.418	120.2	1	C
Latent	DFT6a	Y501	C	Right	9.675	3.336	0.23	516	792	0.012	51	19.7			0	In	Exact	1	0	0.29	0.88	29	In	2.418	117.1	1	C
Latent	DFT6a	Y501	C	Right	9.926	3.587	0.346	487	834	0.021	64	51			0	In	Exact	0	1	0.38	0.79	26	In	2.418	106.6	1	C
Latent	DFT6a	Y501	C	Right	10.291	3.952	0.249	457	890	0.019	36	63.5			0	In	Exact	0	1	0.38	0.79	26	In	2.418	116.5	1	C
Latent	DFT6a	Y501	C	Right	10.566	4.227	0.309	464	855	0.026	17	35.7			0	In	Exact	0	1	0.38	0.79	26	In	2.418	124.8	1	C
Latent	DFT6a	Y501	C	Right	10.885	4.546	0.297	449	864	0.01	50	17.5			0	In	Exact	0	1	0.38	0.79	26	In	2.418	114.5	1	C
Latent	DFT6a	Y501	C	Right	11.203	4.864	0.259	499	860	0.021	52	50.2			0	In	Exact	0	1	0.38	0.79	26	In	2.418	100.5	1	C
Latent	DFT6a	Y501	C	Right	11.475	5.136	0.366	551	867	0.013		52.5			0	In	Exact	1	1	0.13	0.73	24	In	2.418	94.2	1	C
Latent	DFT6a	Y501	C	Left	11.925	5.586	0.625	567	1057	0.084	51				0	In	Exact	1	1	0.22	0.7	23	In	1.911	64.7	1
Latent	DFT6a	Y501	C	Left	12.561	6.222	0.406	588	1011	0.011	31	50.6			0	In	Exact	1	0	0.44	0.91	30	In	1.911	67.8	1
Latent	DFT6a	Y501	C	Left	12.99	6.651	0.353	583	1042	0.023	26	31.4			0	In	Exact	1	1	0.22	0.7	23	In	1.911	67.8	1
Latent	DFT6a	Y501	C	Left	13.359	7.02	0.228	592	1018	0.016	22	25.6			0	In	Exact	1	0	0.44	0.91	30	In	1.911	67.8	1
Latent	DFT6a	Y501	C	Left	13.608	7.269	0.228	573	1029	0.021		22			0	In	Exact	1	0	0.44	0.91	30	In	1.911	62	1
Latent	DFT6a	Y501	C	Right	13.916	7.577	0.307	569	805	0.08	82				0	In	Exact	1	0	0.29	0.88	29	In	3.129	154.9	0	C
Latent	DFT6a	Y501	C	Right	14.24	7.901	0.371	540	882	0.017	79	82.3			0	In	Exact	1	1	0.13	0.73	24	In	3.129	166.4	0	C
Latent	DFT6a	Y501	C	Right	14.636	8.297	0.348	461	887	0.025	42	79.2			0	In	Exact	0	1	0.38	0.79	26	In	3.129	165.8	0	C
Latent	DFT6a	Y501	C	Right	14.995	8.656	0.237	496	863	0.011	61	42.4			0	In	Exact	0	1	0.38	0.79	26	In	3.129	164	0	C
Latent	DFT6a	Y501	C	Right	15.254	8.915	0.253	520	807	0.022	44	60.9			0	In	Exact	1	0	0.29	0.88	29	In	3.129	144.8	0	C
Latent	DFT6a	Y501	C	Right	15.519	9.18	0.259	552	837	0.012	58	43.9			0	In	Exact	1	1	0.13	0.73	24	In	3.129	147.4	0	C
Latent	DFT6a	Y501	C	Right	15.811	9.472	0.343	606	859	0.033	29	58.3			0	In	Margin	2	1	0.08	0.39	13	In	3.129	189.1	0	C
Latent	DFT6a	Y501	C	Right	16.178	9.839	0.228	635	858	0.024	58	29			58	Out	Out	2	1	0.08	0.39	13	>25%	3.129	182.4	0	C
Latent	DFT6a	Y501	C	Right	16.44	10.101	0.184	599	904	0.034	137	58.4			0	In	Margin	2	2	0.04	0.12	4	In	3.129	185.3	0	C
Latent	DFT6a	Y501	C	Right	16.643	10.304	0.402	480	836	0.019		137.1			0	In	Exact	0	1	0.38	0.79	26	In	3.129	181.9	0	C
Latent	DFT2a	Y502	A	Left	0	0	0.313	832	555		81		NewTrial		0	In	Exact	1	0	0.36	0.94	30	In	3.127	184.7	0
Latent	DFT2a	Y502	A	Left	0.333	0.333	0.158	804	631	0.02	82	81			0	In	Exact	1	1	0.18	0.81	26	In	3.127	237	0
Latent	DFT2a	Y502	A	Left	0.508	0.508	0.246	761	561	0.017	24	82.2			0	In	Exact	0	0	0.36	0.97	31	In	3.127	265.5	0
Latent	DFT2a	Y502	A	Left	0.768	0.768	0.247	784	553	0.014	117	24.4			0	In	Exact	1	0	0.36	0.94	30	In	3.127	305.1	0
Latent	DFT2a	Y502	A	Left	1.042	1.042	0.244	847	652	0.027	77	117.3			0	In	Exact	1	1	0.18	0.81	26	In	3.127	301	0
Latent	DFT2a	Y502	A	Left	1.315	1.315	0.123	847	729	0.029	176	77			72	Out	Out	1	2	0.09	0.44	14	>25%	3.127	265.7	0
Latent	DFT2a	Y502	A	Left	1.511	1.511	0.319	835	553	0.073	46	176.4			0	In	Exact	1	0	0.36	0.94	30	In	3.127	229	0
Latent	DFT2a	Y502	A	Left	1.863	1.863	0.207	790	546	0.033	57	45.5			0	In	Exact	1	0	0.36	0.94	30	In	3.127	196.2	0
Latent	DFT2a	Y502	A	Left	2.083	2.083	0.299	735	562	0.013	22	57.3			0	In	Exact	0	0	0.36	0.97	31	In	3.127	183.3	0
Latent	DFT2a	Y502	A	Left	2.671	2.671	0.259	740	541	0.289	31	21.6			0	In	Exact	0	0	0.36	0.97	31	In	3.127	96.3	0
Latent	DFT2a	Y502	A	Left	2.946	2.946	0.181	760	565	0.016		31.2			0	In	Exact	0	0	0.36	0.97	31	In	3.127	87.1	0
Latent	DFT2a	Y502	C	Right	3.2	0	0.189	113	387	0.073	348				242	Out	Out	-4	3	0.08	0.03	1	<=25%	2.309	656.5	0	AL
Latent	DFT2a	Y502	C	Right	3.422	0.222	0.142	461	379	0.033	133	348.1			76	Out	Out	1	3	0.08	0.5	16	>25%	2.309	580.5	0	AL
Latent	DFT2a	Y502	C	Right	3.594	0.394	0.256	376	277	0.03	85	132.8		Y	0	In	Exact	0	1	0.08	0.88	28	In	2.309	597.6	0	AL
Latent	DFT2a	Y502	C	Right	3.868	0.668	0.194	299	241	0.018	81	85			41	Out	Out	-1	1	0.08	0.38	12	>25%	2.309	540.4	0	AL
Latent	DFT2a	Y502	C	Right	4.08	0.88	0.234	329	316	0.018	145	80.8			0	In	Margin	-1	2	0.08	0.44	14	In	2.309	384.3	0	AL
Latent	DFT2a	Y502	C	Right	4.342	1.142	0.182	234	207	0.028	103	144.6			106	Out	Out	-2	0	0.08	0.06	2	<=25%	2.309	317.9	0	AL
Latent	DFT2a	Y502	C	Right	4.542	1.342	0.313	331	172	0.018	94	103.1			0	In	Margin	-1	0	0.08	0.41	13	In	2.309	286.9	0	C
Latent	DFT2a	Y502	C	Right	4.874	1.674	0.214	416	212	0.019	20	93.9			0	In	Exact	1	0	0.25	0.88	28	In	2.309	272.9	0	C
Latent	DFT2a	Y502	C	Right	5.108	1.908	0.146	413	192	0.02	28	20.2			0	In	Exact	0	0	0.17	0.94	30	In	2.309	210.3	0	C
Latent	DFT2a	Y502	C	Right	5.266	2.066	0.243	386	184	0.012		28.2			0	In	Exact	0	0	0.17	0.94	30	In	2.309	147.2	0	C
Latent	DFT2a	Y502	C	Left	5.567	2.367	0.174	821	497	0.058	72				0	In	Margin	1	-1	0.17	0.22	7	In	0.606	119.5	0
Latent	DFT2a	Y502	C	Left	5.76	2.56	0.413	782	558	0.019		72.4			0	In	Exact	1	0	0.5	0.97	31	In	0.606	119.5	0
Latent	DFT2a	Y502	C	Right	6.239	3.039	0.386	437	157	0.066	41				0	In	Exact	1	0	0.25	0.88	28	In	0.741	55.6	0	C
Latent	DFT2a	Y502	C	Right	6.635	3.435	0.345	469	183	0.01		41.2			0	In	Exact	1	0	0.25	0.88	28	In	0.741	55.6	0	C
Latent	DFT2a	Y502	C	Left	7.047	3.847	0.278	786	542	0.067	40				0	In	Exact	1	0	0.5	0.97	31	In	1.468	207.8	0
Latent	DFT2a	Y502	C	Left	7.338	4.138	0.338	824	554	0.013	89	39.8			0	In	Exact	1	0	0.5	0.97	31	In	1.468	207.8	0
Latent	DFT2a	Y502	C	Left	7.767	4.567	0.381	743	592	0.091	176	89.5			0	In	Exact	0	1	0.17	0.69	22	In	1.468	207.8	0
Latent	DFT2a	Y502	C	Left	8.184	4.984	0.331	880	702	0.036		175.7			51	Out	Out	2	2	0.17	0.22	7	<=25%	1.468	207.8	0
Plain	DFT3b	Y502	A	Left	0	0	0.337	523	751		66		NewTrial		0	In	Margin	-1	-1	0.14	0.19	7	In	2.74	97.4	0
Plain	DFT3b	Y502	A	Left	0.351	0.351	0.332	578	788	0.014	43	66.3			0	In	Exact	0	0	0.43	1	37	In	2.74	112.9	0
Plain	DFT3b	Y502	A	Left	0.696	0.696	0.218	595	828	0.013	38	43.5			0	In	Exact	0	0	0.43	1	37	In	2.74	138.1	0
Plain	DFT3b	Y502	A	Left	0.924	0.924	0.591	587	791	0.01	86	37.9			0	In	Exact	0	0	0.43	1	37	In	2.74	137.1	0
Plain	DFT3b	Y502	A	Left	1.552	1.552	0.522	501	800	0.037	112	86.5			35	Out	Out	-1	0	0.14	0.49	18	>25%	2.74	129.5	0
Plain	DFT3b	Y502	A	Left	2.09	2.09	0.416	613	799	0.016	30	112			0	In	Exact	1	0	0.14	0.97	36	In	2.74	130.1	0
Plain	DFT3b	Y502	A	Left	2.525	2.525	0.215	599	773	0.019		29.5			0	In	Margin	0	-1	0.14	0.32	12	In	2.74	125.6	0
Plain	DFT3b	Y502	C	Right	2.786	0	0.155	570	568	0.046	183				185	Out	Out	-3	-1	0.1	0.11	4	<=25%	0.887	363	0	AL
Plain	DFT3b	Y502	C	Right	2.96	0.174	0.243	753	572	0.019	80	183			62	Out	Out	0	-1	0.1	0.51	19	Majority	0.887	363	0	AL
Plain	DFT3b	Y502	C	Right	3.228	0.442	0.32	759	652	0.025	59	80.2		Y	0	In	Exact	0	0	0.4	0.89	33	In	0.887	363	0	AL
Plain	DFT3b	Y502	C	Right	3.578	0.792	0.095	817	661	0.03		58.7			0	In	Exact	0	0	0.4	0.89	33	In	0.887	363	0	AL
Plain	DFT3b	Y502	C	Left	3.956	1.17	0.315	597	815	0.283					0	In	Exact	0	0	0.14	0.51	19	In	0.315	0	0
Plain	DFT3b	Y502	C	Right	4.399	1.613	0.306	767	667	0.128	21				0	In	Exact	0	0	0.4	0.89	33	In	0.541	39.5	1	C
Plain	DFT3b	Y502	C	Right	4.725	1.939	0.215	788	663	0.02		21.4			0	In	Exact	0	0	0.4	0.89	33	In	0.541	39.5	1	C
Plain	DFT3b	Y502	C	Left	5.005	2.219	0.332	619	800	0.065	28				0	In	Exact	1	0	0.14	0.73	27	In	1.107	99.5	2
Plain	DFT3b	Y502	C	Left	5.349	2.563	0.51	606	775	0.012	82	28.2			0	In	Margin	0	-1	0.43	0.22	8	In	1.107	99.5	2
Plain	DFT3b	Y502	C	Left	5.873	3.087	0.239	524	775	0.014		82			0	In	Margin	-1	-1	0.29	0.03	1	In	1.107	99.5	2
Plain	DFT3b	Y502	C	Right	6.163	3.377	0.234	663	643	0.051	41				80	Out	Out	-2	0	0.1	0.24	9	<=25%	0.392	105.8	0	C
Plain	DFT3b	Y502	C	Right	6.407	3.621	0.148	703	654	0.01		41.5			40	Out	Out	-1	0	0.1	0.57	21	Majority	0.392	105.8	0	C
Plain	DFT3b	Y502	C	Left	6.908	4.122	0.094	583	779	0.353	107				0	In	Margin	0	-1	0.43	0.22	8	In	0.423	252.5	2
Plain	DFT3b	Y502	C	Left	7.017	4.231	0.314	477	766	0.015		106.8			61	Out	Out	-1	-1	0.29	0.03	1	<=25%	0.423	252.5	2
Plain	DFT3b	Y502	C	Right	7.383	4.597	0.184	639	618	0.052	23				105	Out	Out	-2	-1	0.2	0.14	5	<=25%	0.439	52.6	1	C
Plain	DFT3b	Y502	C	Right	7.59	4.804	0.232	637	595	0.023		23.1			113	Out	Out	-2	-1	0.2	0.14	5	<=25%	0.439	52.6	1	C
Plain	DFT3b	Y502	C	Left	7.876	5.09	0.422	543	743	0.054					37	Out	Out	0	-1	0.43	0.22	8	<=25%	0.422	0	0
Latent	DFT8a	Y502	A	Left	0	0	0.141	671	513		224		NewTrial		194	Out	Out	2	-3	0.03	0.13	1	<=25%	12.712	455.1	0
Latent	DFT8a	Y502	A	Left	0.166	0.166	0.205	541	696	0.025	122	224.5			0	In	Margin	0	-1	0.06	0.5	4	In	12.712	378.5	0
Latent	DFT8a	Y502	A	Left	0.398	0.398	0.102	459	606	0.027	171	121.8			113	Out	Out	-1	-2	0.03	0.75	6	Majority	12.712	352.5	0
Latent	DFT8a	Y502	A	Left	0.892	0.892	0.245	583	724	0.392	32	171.2			0	In	Exact	0	0	0.32	1	8	In	12.712		0
Latent	DFT8a	Y502	A	Left	1.152	1.152	0.299	552	731	0.015	26	31.8			0	In	Exact	0	0	0.32	1	8	In	12.712		0
Latent	DFT8a	Y502	A	Left	1.46	1.46	0.172	578	728	0.009		26.2			0	In	Exact	0	0	0.32	1	8	In	12.712		0
Latent	DFT8a	Y502	A	Left	2.549	2.549	0.09	579	650		94		AfterInvalidFixation		57	Out	Out	0	-1	0.06	0.5	4	>25%	12.712		0
Latent	DFT8a	Y502	A	Left	2.654	2.654	0.378	580	744	0.015	36	94			0	In	Exact	0	0	0.32	1	8	In	12.712		0
Latent	DFT8a	Y502	A	Left	3.049	3.049	0.274	576	780	0.017	37	36.2			0	In	Exact	0	0	0.32	1	8	In	12.712		0
Latent	DFT8a	Y502	A	Left	3.35	3.35	0.172	592	747	0.027	57	36.7			0	In	Exact	1	0	0.21	0.88	7	In	12.712	132.9	0
Latent	DFT8a	Y502	A	Left	3.586	3.586	0.322	542	720	0.064	39	56.8			0	In	Exact	0	0	0.32	1	8	In	12.712	121.2	0
Latent	DFT8a	Y502	A	Left	4.017	4.017	0.128	545	759	0.109	46	39.1			0	In	Exact	0	0	0.32	1	8	In	12.712	113.5	0
Latent	DFT8a	Y502	A	Left	4.243	4.243	0.63	564	717	0.098	87	46.1			0	In	Exact	0	0	0.32	1	8	In	12.712	108.9	0
Latent	DFT8a	Y502	A	Left	5.046	5.046	0.101	620	784	0.173	43	87.3			0	In	Exact	1	1	0.26	1	8	In	12.712	91.6	0
Latent	DFT8a	Y502	A	Left	5.621	5.621	0.152	577	780	0.474	29	43.2			0	In	Exact	0	0	0.32	1	8	In	12.712	91.3	0
Latent	DFT8a	Y502	A	Left	5.802	5.802	0.317	605	772	0.029	20	29.1			0	In	Exact	1	0	0.21	0.88	7	In	12.712	81.3	0
Latent	DFT8a	Y502	A	Left	6.165	6.165	0.311	585	772	0.046	29	20			0	In	Exact	1	0	0.21	0.88	7	In	12.712	61.8	0
Latent	DFT8a	Y502	A	Left	6.53	6.53	0.281	613	781	0.054	16	29.4			0	In	Exact	1	0	0.21	0.88	7	In	12.712	68.9	0
Latent	DFT8a	Y502	A	Left	6.906	6.906	0.112	617	797	0.095	4	16.5			0	In	Exact	1	1	0.26	1	8	In	12.712	73.2	0
Latent	DFT8a	Y502	A	Left	7.103	7.103	0.238	620	795	0.085	41	3.6			0	In	Exact	1	1	0.26	1	8	In	12.712	85	0
Latent	DFT8a	Y502	A	Left	7.366	7.366	0.284	593	826	0.025	53	41.1			0	In	Exact	1	1	0.26	1	8	In	12.712	95	0
Latent	DFT8a	Y502	A	Left	7.687	7.687	0.348	584	774	0.037	38	52.8			0	In	Exact	0	0	0.32	1	8	In	12.712	108.3	0
Latent	DFT8a	Y502	A	Left	8.05	8.05	0.255	608	804	0.015	55	38.4			0	In	Exact	1	1	0.26	1	8	In	12.712	113.7	0
Latent	DFT8a	Y502	A	Left	8.319	8.319	0.393	555	790	0.014	71	54.8			0	In	Exact	0	1	0.09	0.63	5	In	12.712	121.5	0
Latent	DFT8a	Y502	A	Left	9.139	9.139	0.185	625	803	0.427	48	71.2			0	In	Exact	1	1	0.26	1	8	In	12.712	118.4	0
Latent	DFT8a	Y502	A	Left	9.612	9.612	0.181	594	767	0.288	69	47.5			0	In	Exact	1	0	0.21	0.88	7	In	12.712		0
Latent	DFT8a	Y502	A	Left	9.907	9.907	0.205	655	799	0.114	37	68.9			0	In	Exact	1	1	0.26	1	8	In	12.712		0
Latent	DFT8a	Y502	A	Left	10.153	10.153	0.217	627	775	0.041		36.9			0	In	Exact	1	0	0.21	0.88	7	In	12.712		0
Latent	DFT8a	Y502	A	Left	10.753	10.753	0.237	594	801		24		AfterInvalidFixation		0	In	Exact	1	1	0.26	1	8	In	12.712		0
Latent	DFT8a	Y502	A	Left	11.352	11.352	0.149	575	816	0.362	3	24.2			0	In	Exact	0	1	0.09	0.63	5	In	12.712		0
Latent	DFT8a	Y502	A	Left	11.558	11.558	0.099	573	814	0.057	50	2.8			0	In	Exact	0	1	0.09	0.63	5	In	12.712		0
Latent	DFT8a	Y502	A	Left	11.826	11.826	0.154	623	815	0.169	53	50			0	In	Exact	1	1	0.26	1	8	In	12.712	113.1	0
Latent	DFT8a	Y502	A	Left	12.207	12.207	0.137	647	768	0.227	92	52.8			0	In	Exact	1	0	0.21	0.88	7	In	12.712	145.1	0
Latent	DFT8a	Y502	A	Left	12.412	12.412	0.3	557	750	0.068		91.8			0	In	Exact	0	0	0.32	1	8	In	12.712	168.6	0
Latent	DFT8a	Y502	C	Right	12.767	0	0.193	310	500	0.055	235				307	Out	Out	-5	-1	0.07	0.13	1	<=25%	0.535	789.8	0	AL
Latent	DFT8a	Y502	C	Right	12.987	0.22	0.193	545	491	0.027	187	235.2			75	Out	Out	-1	-1	0.07	0.38	3	<=25%	0.535	789.8	0	AL
Latent	DFT8a	Y502	C	Right	13.214	0.447	0.088	718	563	0.034		187.4		Y	0	In	Exact	1	0	0.33	0.88	7	In	0.535	789.8	0	AL
Latent	DFT8a	Y502	C	Left	13.595	0.828	0.197	631	730	0.293	51				0	In	Exact	1	0	0.33	0.88	7	In	0.638	134	0
Latent	DFT8a	Y502	C	Left	13.808	1.041	0.302	609	776	0.016	34	51			0	In	Exact	1	0	0.33	0.88	7	In	0.638	134	0
Latent	DFT8a	Y502	C	Left	14.122	1.355	0.111	639	759	0.012		34.5			0	In	Exact	1	0	0.33	0.88	7	In	0.638	134	0
Latent	DFT8a	Y502	C	Right	14.458	1.691	0.241	730	613	0.225	43				0	In	Exact	1	1	0.07	0.75	6	In	1.155	116.1	0	C
Latent	DFT8a	Y502	C	Right	14.714	1.947	0.205	742	572	0.015	47	42.7			0	In	Exact	1	0	0.33	0.88	7	In	1.155	116.1	0	C
Latent	DFT8a	Y502	C	Right	14.931	2.164	0.404	743	525	0.012	44	47			0	In	Exact	1	0	0.33	0.88	7	In	1.155	116.1	0	C
Latent	DFT8a	Y502	C	Right	15.364	2.597	0.249	702	542	0.029		44.4			0	In	Exact	1	0	0.33	0.88	7	In	1.155	116.1	0	C
Latent	DFT8a	Y502	C	Left	15.728	2.961	0.505	618	790	0.115	69				0	In	Exact	1	1	0.11	0.75	6	In	0.936	100.8	1
Latent	DFT8a	Y502	C	Left	16.265	3.498	0.274	551	807	0.032	25	69.1			0	In	Exact	0	1	0.22	0.63	5	In	0.936	100.8	1
Latent	DFT8a	Y502	C	Left	16.552	3.785	0.112	537	786	0.013		25.2			0	In	Exact	0	1	0.22	0.63	5	In	0.936	100.8	1
Latent	DFT8a	Y502	C	Right	16.743	3.976	0.197	608	563	0.079	57				0	In	Margin	-1	0	0.07	0.5	4	In	1.824	118	1	C
Latent	DFT8a	Y502	C	Right	16.952	4.185	0.235	665	566	0.012	34	57.1			0	In	Exact	0	0	0.2	1	8	In	1.824	119.6	1	C
Latent	DFT8a	Y502	C	Right	17.21	4.443	0.158	680	535	0.023	49	34.4			0	In	Exact	0	0	0.2	1	8	In	1.824	119.4	1	C
Latent	DFT8a	Y502	C	Right	17.401	4.634	0.533	631	534	0.033	46	49			0	In	Exact	0	0	0.2	1	8	In	1.824	119.4	1	C
Latent	DFT8a	Y502	C	Right	17.97	5.203	0.335	660	498	0.036	31	46.2			0	In	Margin	0	-1	0.2	0.63	5	In	1.824	99.5	1	C
Latent	DFT8a	Y502	C	Right	18.32	5.553	0.247	677	472	0.015		31.1			41	Out	Out	0	-1	0.2	0.63	5	Majority	1.824	93.1	1	C
Latent	DFT8a	Y502	C	Left	18.668	5.901	0.239	532	709	0.101	24				0	In	Exact	0	0	0.22	0.75	6	In	0.647	67.8	0
Latent	DFT8a	Y502	C	Left	18.948	6.181	0.206	554	699	0.041	20	24.2			0	In	Margin	0	-1	0.11	0.5	4	In	0.647	67.8	0
Latent	DFT8a	Y502	C	Left	19.184	6.417	0.131	562	717	0.03		19.7			0	In	Exact	0	0	0.22	0.75	6	In	0.647	67.8	0
Latent	DFT8a	Y502	C	Right	19.655	6.888	0.171	667	464	0.34	67				49	Out	Out	0	-1	0.2	0.63	5	Majority	0.861	77.6	0	C
Latent	DFT8a	Y502	C	Right	19.871	7.104	0.645	705	519	0.045		66.9			0	In	Exact	1	0	0.33	0.88	7	In	0.861	77.6	0	C
Latent	DFT5a	Y502	A	Left	0	0	0.377	797	834		230		NewTrial		0	In	Exact	0	0	0.13	0.92	33	In	2.196	291.2	0
Latent	DFT5a	Y502	A	Left	0.715	0.715	0.225	676	638	0.338	47	230.3			182	Out	Out	-1	-3	0.04	0.11	4	<=25%	2.196	316.2	0
Latent	DFT5a	Y502	A	Left	0.956	0.956	0.311	643	672	0.016	169	47.4			164	Out	Out	-2	-2	0.13	0.08	3	<=25%	2.196	305.9	0
Latent	DFT5a	Y502	A	Left	1.306	1.306	0.227	781	769	0.039	128	168.7			44	Out	Out	0	-1	0.13	0.22	8	<=25%	2.196	370.8	0
Latent	DFT5a	Y502	A	Left	1.554	1.554	0.264	703	667	0.021	48	128.4			148	Out	Out	-1	-2	0.25	0.22	8	<=25%	2.196	394.3	0
Latent	DFT5a	Y502	A	Left	1.831	1.831	0.206	657	682	0.013	191	48.4			149	Out	Out	-1	-2	0.25	0.22	8	<=25%	2.196	432.8	0
Latent	DFT5a	Y502	A	Left	2.067	2.067	0.129	805	803	0.03		191.2			0	In	Margin	1	-1	0.04	0.22	8	In	2.196	413.4	0
Latent	DFT5a	Y502	A	Left	2.752	2.752	0.369	790	799		58		AfterInvalidFixation		0	In	Margin	0	-1	0.13	0.22	8	In	2.867	227.1	0
Latent	DFT5a	Y502	A	Left	3.137	3.137	0.208	816	851	0.016	225	58.1			0	In	Exact	1	0	0.08	0.83	30	In	2.867	202.3	0
Latent	DFT5a	Y502	A	Left	3.384	3.384	0.594	668	681	0.039	66	225.4			145	Out	Out	-1	-2	0.25	0.22	8	<=25%	2.867	205.7	0
Latent	DFT5a	Y502	A	Left	4.013	4.013	0.278	733	692	0.035	33	65.9			121	Out	Out	0	-2	0.08	0.11	4	<=25%	2.867	286.9	0
Latent	DFT5a	Y502	A	Left	4.3	4.3	0.344	701	701	0.009	60	33.2			115	Out	Out	-1	-2	0.25	0.22	8	<=25%	2.867	254.9	0
Latent	DFT5a	Y502	A	Left	4.685	4.685	0.221	641	707	0.041	227	60.3			136	Out	Out	-2	-2	0.13	0.08	3	<=25%	2.867	182.2	0
Latent	DFT5a	Y502	A	Left	4.999	4.999	0.089	807	862	0.093	21	227.1			0	In	Exact	1	0	0.08	0.83	30	In	2.867	212.5	0
Latent	DFT5a	Y502	A	Left	5.107	5.107	0.512	794	878	0.019		20.6			0	In	Exact	0	0	0.13	0.92	33	In	2.867	233.5	0
Latent	DFT5a	Y502	A	Left	6.509	6.509	0.17	793	730		79		AfterInvalidFixation		83	Out	Out	0	-2	0.08	0.11	4	<=25%	1.843	298.5	0
Latent	DFT5a	Y502	A	Left	6.712	6.712	0.219	734	783	0.033	77	79.3			0	In	Margin	0	-1	0.13	0.22	8	In	1.843	338.5	0
Latent	DFT5a	Y502	A	Left	7.093	7.093	0.21	663	752	0.162	162	77.5			88	Out	Out	-1	-1	0.08	0.36	13	>25%	1.843	285.4	0
Latent	DFT5a	Y502	A	Left	7.323	7.323	0.254	775	869	0.02	167	162			0	In	Exact	0	0	0.13	0.92	33	In	1.843	285.4	0
Latent	DFT5a	Y502	A	Left	7.611	7.611	0.332	676	735	0.034	41	166.6			93	Out	Out	-1	-2	0.25	0.22	8	<=25%	1.843	272.4	0
Latent	DFT5a	Y502	A	Left	8.014	8.014	0.338	693	772	0.071	57	40.7			53	Out	Out	-1	-1	0.08	0.36	13	>25%	1.843	293.3	0
Latent	DFT5a	Y502	A	Left	8.954	8.954	0.216	649	735	0.602	36	57.5	AfterDataGap		110	Out	Out	-2	-2	0.13	0.08	3	<=25%	0.988	265.1	0
Latent	DFT5a	Y502	A	Left	9.285	9.285	0.174	684	729	0.115	226	35.5			94	Out	Out	-1	-2	0.25	0.22	8	<=25%	0.988	265.1	0
Latent	DFT5a	Y502	A	Left	9.813	9.813	0.129	910	716	0.354		226.4			102	Out	Out	2	-2	0.04	0.03	1	<=25%	0.988	265.1	0
Latent	DFT5a	Y502	C	Right	10.656	0	0.147	492	727		182		AfterInvalidFixation	Y	0	In	Margin	0	-1	0.17	0.33	12	In	1.057	573.9	0	AS
Latent	DFT5a	Y502	C	Right	10.838	0.182	0.187	657	803	0.035	188	181.7			31	Out	Out	2	0	0.08	0.39	14	>25%	1.057	507	0	AS
Latent	DFT5a	Y502	C	Right	11.14	0.484	0.142	485	726	0.115	126	188.4			0	In	Margin	0	-1	0.17	0.33	12	In	1.057	507	0	C
Latent	DFT5a	Y502	C	Right	11.316	0.66	0.204	595	787	0.034	40	125.8			0	In	Exact	1	0	0.17	0.83	30	In	1.057	507	0	C
Latent	DFT5a	Y502	C	Right	11.529	0.873	0.184	594	827	0.009		40			0	In	Exact	1	1	0.33	0.75	27	In	1.057	404.8	0	C
Latent	DFT5a	Y502	C	Left	11.788	1.132	0.268	799	879	0.075	23				0	In	Exact	0	0	0.4	0.44	16	In	0.476	48.9	0
Latent	DFT5a	Y502	C	Left	12.076	1.42	0.188	778	869	0.02		23.3			0	In	Exact	0	0	0.4	0.44	16	In	0.476	48.9	0
Latent	DFT5a	Y502	C	Right	12.415	1.759	0.248	620	821	0.151	39				0	In	Exact	1	1	0.33	0.75	27	In	0.756	162	1	C
Latent	DFT5a	Y502	C	Right	12.674	2.018	0.379	585	838	0.011	84	38.9			0	In	Exact	1	1	0.33	0.75	27	In	0.756	162	1	C
Latent	DFT5a	Y502	C	Right	13.069	2.413	0.102	667	854	0.016		83.5			41	Out	Out	2	1	0.08	0.36	13	>25%	0.756	162	1	C
Latent	DFT5a	Y502	C	Left	13.466	2.81	0.374	793	893	0.295	171				0	In	Exact	0	1	0.4	0.64	23	In	1.109	304.4	1
Latent	DFT5a	Y502	C	Left	13.899	3.243	0.355	697	752	0.059	167	170.6			68	Out	Out	-1	-1	0.2	0.06	2	<=25%	1.109	304.4	1
Latent	DFT5a	Y502	C	Left	14.329	3.673	0.246	794	888	0.075		167			0	In	Exact	0	1	0.4	0.64	23	In	1.109	304.4	1
Latent	DFT5a	Y502	C	Right	14.669	4.013	0.173	521	786	0.094	60				0	In	Exact	0	0	0.08	0.5	18	In	1.038	383.9	0	C
Latent	DFT5a	Y502	C	Right	14.876	4.22	0.242	581	780	0.034	37	60.3			0	In	Exact	1	0	0.17	0.83	30	In	1.038	383.9	0	C
Latent	DFT5a	Y502	C	Right	15.129	4.473	0.288	595	814	0.011	301	36.8			0	In	Exact	1	1	0.33	0.75	27	In	1.038	383.9	0	C
Latent	DFT5a	Y502	C	Right	15.448	4.792	0.259	481	535	0.031		301.4			194	Out	Out	0	-3	0.08	0.03	1	<=25%	1.038	383.9	0	C
Plain	DFT2b	Y503	A	Left	0	0	0.144	361	445		171		NewTrial		188	Out	Out	1	4	0.05	0.16	6	<=25%	7.32	307.9	0
Plain	DFT2b	Y503	A	Left	0.176	0.176	0.264	330	277	0.032	90	170.8			0	In	Margin	0	2	0.05	0.3	11	In	7.32	313.9	0
Plain	DFT2b	Y503	A	Left	0.701	0.701	0.08	307	190	0.261	35	90			0	In	Exact	0	1	0.05	0.73	27	In	7.32	272	0
Plain	DFT2b	Y503	A	Left	0.794	0.794	0.166	333	167	0.013	80	34.7			0	In	Exact	0	0	0.43	0.81	30	In	7.32	241.9	0
Plain	DFT2b	Y503	A	Left	0.986	0.986	0.212	265	124	0.026	41	80.5			0	In	Exact	0	0	0.43	0.81	30	In	7.32	176.6	0
Plain	DFT2b	Y503	A	Left	1.224	1.224	0.31	275	164	0.026	84	41.2			0	In	Exact	0	0	0.43	0.81	30	In	7.32	166.1	0
Plain	DFT2b	Y503	A	Left	1.55	1.55	0.521	356	185	0.016	71	83.7			0	In	Exact	1	1	0.14	0.76	28	In	7.32	152.8	0
Plain	DFT2b	Y503	A	Left	2.103	2.103	0.345	289	161	0.032	76	71.2			0	In	Exact	0	0	0.43	0.81	30	In	7.32	134.1	0
Plain	DFT2b	Y503	A	Left	2.468	2.468	0.565	357	195	0.02	65	76			0	In	Exact	1	1	0.14	0.76	28	In	7.32	129	0
Plain	DFT2b	Y503	A	Left	3.05	3.05	0.479	297	169	0.017	58	65.4			0	In	Exact	0	0	0.43	0.81	30	In	7.32	122.2	0
Plain	DFT2b	Y503	A	Left	3.57	3.57	0.366	355	173	0.041	38	58.1			0	In	Exact	1	0	0.29	0.84	31	In	7.32	122	0
Plain	DFT2b	Y503	A	Left	3.946	3.946	0.321	318	164	0.01	57	38.1			0	In	Exact	0	0	0.43	0.81	30	In	7.32	117	0
Plain	DFT2b	Y503	A	Left	4.279	4.279	0.268	368	192	0.012	22	57.3			0	In	Exact	1	1	0.14	0.76	28	In	7.32	126.7	0
Plain	DFT2b	Y503	A	Left	4.563	4.563	0.135	350	180	0.016	48	21.6			0	In	Exact	1	0	0.29	0.84	31	In	7.32	101.1	0
Plain	DFT2b	Y503	A	Left	4.712	4.712	0.225	303	169	0.014	53	48.3			0	In	Exact	0	0	0.43	0.81	30	In	7.32	99.6	0
Plain	DFT2b	Y503	A	Left	4.949	4.949	0.283	355	179	0.012	20	53			0	In	Exact	1	0	0.29	0.84	31	In	7.32	92.2	0
Plain	DFT2b	Y503	A	Left	5.245	5.245	0.682	375	177	0.013	22	20.1			0	In	Exact	1	0	0.29	0.84	31	In	7.32	97.8	0
Plain	DFT2b	Y503	A	Left	5.939	5.939	0.244	354	169	0.012	26	22.5			0	In	Exact	1	0	0.29	0.84	31	In	7.32	88	0
Plain	DFT2b	Y503	A	Left	6.194	6.194	0.164	328	165	0.011	32	26.3			0	In	Exact	0	0	0.43	0.81	30	In	7.32	74.5	0
Plain	DFT2b	Y503	A	Left	6.372	6.372	0.257	298	154	0.014	76	32			0	In	Exact	0	0	0.43	0.81	30	In	7.32	75.4	0
Plain	DFT2b	Y503	A	Left	6.643	6.643	0.677	371	174	0.014		75.7			0	In	Exact	1	0	0.29	0.84	31	In	7.32	97	0
Plain	DFT2b	Y503	C	Right	8.201	0	0.276	449	280		34		AfterInvalidFixation	Y	0	In	Exact	1	1	0.25	0.54	20	In	4.772	89.2	0	C
Plain	DFT2b	Y503	C	Right	8.497	0.296	0.221	440	247	0.02	24	34.2			0	In	Exact	1	1	0.25	0.54	20	In	4.772	103.1	0	C
Plain	DFT2b	Y503	C	Right	8.747	0.546	0.168	457	230	0.029	51	24			0	In	Exact	1	1	0.25	0.54	20	In	4.772	114.2	0	C
Plain	DFT2b	Y503	C	Right	8.95	0.749	0.48	406	236	0.035	52	51.4			0	In	Exact	0	1	0.06	0.35	13	In	4.772	128.8	0	C
Plain	DFT2b	Y503	C	Right	9.46	1.259	0.308	456	222	0.03	49	51.9			0	In	Exact	1	0	0.44	0.97	36	In	4.772	132.8	0	C
Plain	DFT2b	Y503	C	Right	9.782	1.581	0.264	501	242	0.014	47	49.2			0	In	Margin	2	1	0.06	0.51	19	In	4.772	142.9	0	C
Plain	DFT2b	Y503	C	Right	10.059	1.858	0.141	458	224	0.013	59	46.6			0	In	Exact	1	0	0.44	0.97	36	In	4.772	134.6	0	C
Plain	DFT2b	Y503	C	Right	10.219	2.018	0.401	400	215	0.019	48	58.7			0	In	Exact	0	0	0.19	0.95	35	In	4.772	156.1	0	C
Plain	DFT2b	Y503	C	Right	10.638	2.437	0.246	447	222	0.018	38	47.5			0	In	Exact	1	0	0.44	0.97	36	In	4.772	156	0	C
Plain	DFT2b	Y503	C	Right	10.897	2.696	0.224	483	235	0.013	71	38.3			0	In	Exact	1	1	0.25	0.54	20	In	4.772	145.9	0	C
Plain	DFT2b	Y503	C	Right	11.139	2.938	0.317	413	222	0.018	31	71.2			0	In	Exact	0	0	0.19	0.95	35	In	4.772	114	0	C
Plain	DFT2b	Y503	C	Right	11.468	3.267	0.194	443	214	0.012	19	31			0	In	Exact	1	0	0.44	0.97	36	In	4.772	122.4	0	C
Plain	DFT2b	Y503	C	Right	11.675	3.474	0.203	461	209	0.013	19	18.7			0	In	Exact	1	0	0.44	0.97	36	In	4.772	108.4	0	C
Plain	DFT2b	Y503	C	Right	11.891	3.69	0.306	477	219	0.013	48	18.9			0	In	Exact	1	0	0.44	0.97	36	In	4.772	83.9	0	C
Plain	DFT2b	Y503	C	Right	12.21	4.009	0.277	434	197	0.013	37	48.3			0	In	Exact	1	0	0.44	0.97	36	In	4.772	81.6	0	C
Plain	DFT2b	Y503	C	Right	12.499	4.298	0.474	397	197	0.012		37			0	In	Exact	0	0	0.19	0.95	35	In	4.772	80.3	0	C
Cropped	DFT3c	Y503	A	Left	0	0	0.089	123	108		67		NewTrial		0	In	Exact	0	0	0.11	0.97	38	In	10.29	195.5	0
Cropped	DFT3c	Y503	A	Left	0.121	0.121	0.358	115	175	0.032	94	67.5			0	In	Exact	0	1	0.7	0.82	32	In	10.29	179.6	0
Cropped	DFT3c	Y503	A	Left	0.756	0.756	0.102	75	90	0.277	83	93.9			0	In	Exact	0	0	0.11	0.97	38	In	10.29	179	0
Cropped	DFT3c	Y503	A	Left	0.879	0.879	0.37	125	156	0.021	28	82.8			0	In	Exact	0	1	0.7	0.82	32	In	10.29	163.3	0
Cropped	DFT3c	Y503	A	Left	1.262	1.262	0.253	151	166	0.013	33	27.9			0	In	Exact	1	1	0.15	0.87	34	In	10.29	123.3	0
Cropped	DFT3c	Y503	A	Left	1.529	1.529	0.175	140	197	0.014	22	32.9			0	In	Exact	0	1	0.7	0.82	32	In	10.29	101.1	0
Cropped	DFT3c	Y503	A	Left	1.722	1.722	0.279	134	176	0.018	20	21.8			0	In	Exact	0	1	0.7	0.82	32	In	10.29	66.7	0
Cropped	DFT3c	Y503	A	Left	2.029	2.029	0.361	138	196	0.028	21	20.4			0	In	Exact	0	1	0.7	0.82	32	In	10.29	67	0
Cropped	DFT3c	Y503	A	Left	2.401	2.401	0.396	143	176	0.011	48	20.6			0	In	Exact	0	1	0.7	0.82	32	In	10.29	68.7	0
Cropped	DFT3c	Y503	A	Left	3.091	3.091	0.36	185	199	0.294	46	47.9			0	In	Exact	1	1	0.15	0.87	34	In	10.29	65.5	0
Cropped	DFT3c	Y503	A	Left	3.463	3.463	0.632	142	182	0.012	28	46.2			0	In	Exact	0	1	0.7	0.82	32	In	10.29	82.3	0
Cropped	DFT3c	Y503	A	Left	4.135	4.135	0.084	118	168	0.04	20	27.8			0	In	Exact	0	1	0.7	0.82	32	In	10.29	86.8	0
Cropped	DFT3c	Y503	A	Left	4.229	4.229	0.288	98	167	0.01	56	20			0	In	Exact	0	1	0.7	0.82	32	In	10.29	93.1	0
Cropped	DFT3c	Y503	A	Left	4.537	4.537	0.149	154	165	0.02	30	56			0	In	Exact	1	1	0.15	0.87	34	In	10.29	81.2	0
Cropped	DFT3c	Y503	A	Left	4.717	4.717	0.306	164	193	0.031	28	29.7			0	In	Exact	1	1	0.15	0.87	34	In	10.29	99	0
Cropped	DFT3c	Y503	A	Left	5.033	5.033	0.295	137	202	0.01	23	28.5			0	In	Exact	0	1	0.7	0.82	32	In	10.29	74.1	0
Cropped	DFT3c	Y503	A	Left	5.365	5.365	0.38	125	182	0.037	42	23.3			0	In	Exact	0	1	0.7	0.82	32	In	10.29	56.4	0
Cropped	DFT3c	Y503	A	Left	5.767	5.767	0.381	137	142	0.022	19	41.8			0	In	Exact	0	0	0.11	0.97	38	In	10.29	68.1	0
Cropped	DFT3c	Y503	A	Left	6.176	6.176	0.73	156	141	0.028	22	19			0	In	Exact	1	0	0.04	0.97	38	In	10.29	60.4	0
Cropped	DFT3c	Y503	A	Left	6.924	6.924	0.532	138	154	0.018	62	22.2			0	In	Exact	0	1	0.7	0.82	32	In	10.29	53.9	0
Cropped	DFT3c	Y503	A	Left	7.472	7.472	0.139	111	210	0.016	15	62.2			0	In	Exact	0	1	0.7	0.82	32	In	10.29	49.2	0
Cropped	DFT3c	Y503	A	Left	7.62	7.62	0.456	97	204	0.009	16	15.2			0	In	Exact	0	1	0.7	0.82	32	In	10.29	54.5	0
Cropped	DFT3c	Y503	A	Left	8.469	8.469	0.178	93	220	0.393	25	16.5			0	In	Exact	0	1	0.7	0.82	32	In	10.29	67.5	0
Cropped	DFT3c	Y503	A	Left	8.671	8.671	0.354	118	216	0.024	21	25.3			0	In	Exact	0	1	0.7	0.82	32	In	10.29	54	0
Cropped	DFT3c	Y503	A	Left	9.047	9.047	0.101	134	203	0.022	44	20.6			0	In	Exact	0	1	0.7	0.82	32	In	10.29	51.3	0
Cropped	DFT3c	Y503	A	Left	9.251	9.251	0.393	92	191	0.103	31	43.7			0	In	Exact	0	1	0.7	0.82	32	In	10.29	66.2	0
Cropped	DFT3c	Y503	A	Left	9.684	9.684	0.606	120	178	0.04		30.9			0	In	Exact	0	1	0.7	0.82	32	In	10.29	58.8	0
Cropped	DFT3c	Y503	C	Right	10.351	0	0.251	483	698	0.061	102				260	Out	Out	-4	0	0.02	0.54	21	Majority	3.083	373.9	0	AL
Cropped	DFT3c	Y503	C	Right	10.618	0.267	0.177	455	600	0.016	43	101.9			290	Out	Out	-4	-1	0.02	0.36	14	>25%	3.083	491	0	AL
Cropped	DFT3c	Y503	C	Right	10.813	0.462	0.118	483	567	0.018	210	43.3			268	Out	Out	-4	-1	0.02	0.36	14	>25%	3.083	433.1	0	AL
Cropped	DFT3c	Y503	C	Right	10.972	0.621	0.329	486	777	0.041	274	210			257	Out	Out	-4	1	0.13	0.46	18	>25%	3.083	374.8	0	AL
Cropped	DFT3c	Y503	C	Right	11.347	0.996	0.286	428	509	0.046	31	274.2			339	Out	Out	-5	-2	0.01	0.28	11	>25%	3.083	313.7	0	AL
Cropped	DFT3c	Y503	C	Right	11.646	1.295	0.23	459	509	0.013	55	31			310	Out	Out	-4	-2	0.06	0.51	20	Majority	3.083	355	0	AL
Cropped	DFT3c	Y503	C	Right	11.902	1.551	0.359	494	552	0.026	61	55.4			262	Out	Out	-4	-2	0.06	0.51	20	Majority	3.083	329.4	0	AL
Cropped	DFT3c	Y503	C	Right	12.276	1.925	0.493	452	508	0.015	188	60.8			317	Out	Out	-4	-2	0.06	0.51	20	Majority	3.083	257.2	0	AL
Cropped	DFT3c	Y503	C	Right	12.811	2.46	0.31	534	677	0.042	202	187.8			209	Out	Out	-3	0	0.01	0.36	14	>25%	3.083	282.9	0	AL
Cropped	DFT3c	Y503	C	Right	13.162	2.811	0.272	335	644	0.041		201.7			408	Out	Out	-6	0	0.01	0.26	10	>25%	3.083	294	0	AL
Cropped	DFT3c	Y503	C	Left	13.651	3.3	0.174	133	172	0.217	42				0	In	Exact	0	1	0.38	0.56	22	In	0.297	141.5	0
Cropped	DFT3c	Y503	C	Left	13.838	3.487	0.11	91	171	0.013		42			0	In	Exact	0	1	0.38	0.56	22	In	0.297	141.5	0
Cropped	DFT3c	Y503	C	Right	14.264	3.913	0.154	546	786	0.316	81				197	Out	Out	-3	2	0.02	0.36	14	>25%	2.415	331.6	0	AL
Cropped	DFT3c	Y503	C	Right	14.435	4.084	0.143	602	845	0.017	79	81.3			154	Out	Out	-2	2	0.01	0.23	9	<=25%	2.415	308.5	0	AL
Cropped	DFT3c	Y503	C	Right	14.595	4.244	0.243	555	908	0.017	98	78.6			225	Out	Out	-3	3	0.02	0.26	10	>25%	2.415	273.7	0	AL
Cropped	DFT3c	Y503	C	Right	14.859	4.508	0.182	465	870	0.021	55	97.7			291	Out	Out	-4	3	0.02	0.23	9	<=25%	2.415	306.9	0	AL
Cropped	DFT3c	Y503	C	Right	15.062	4.711	0.215	475	816	0.021	62	54.9			270	Out	Out	-4	2	0.07	0.33	13	>25%	2.415	276.2	0	AL
Cropped	DFT3c	Y503	C	Right	15.291	4.94	0.341	535	831	0.014	138	61.8			213	Out	Out	-3	2	0.02	0.36	14	>25%	2.415	268.2	0	AL
Cropped	DFT3c	Y503	C	Right	15.663	5.312	0.269	398	843	0.031	34	137.5			350	Out	Out	-5	2	0.06	0.33	13	>25%	2.415	232.1	0	AL
Cropped	DFT3c	Y503	C	Right	15.971	5.62	0.146	406	810	0.039	97	34			338	Out	Out	-5	2	0.06	0.33	13	>25%	2.415	227.2	0	AL
Cropped	DFT3c	Y503	C	Right	16.137	5.786	0.257	310	800	0.02	38	96.5			433	Out	Out	-6	2	0.01	0.21	8	<=25%	2.415	220.2	0	AL
Cropped	DFT3c	Y503	C	Right	16.406	6.055	0.273	277	782	0.012		37.6			466	Out	Out	-7	1	0.04	0.26	10	>25%	2.415	165.4	0	AL
Cropped	DFT3c	Y503	C	Left	16.744	6.393	0.168	155	203	0.065	43				0	In	Exact	1	1	0.28	0.85	33	In	0.702	165.1	6
Cropped	DFT3c	Y503	C	Left	16.924	6.573	0.242	112	199	0.012	38	43.2			0	In	Exact	0	1	0.38	0.56	22	In	0.702	165.1	6
Cropped	DFT3c	Y503	C	Left	17.184	6.833	0.12	126	164	0.018	35	37.7			0	In	Exact	0	1	0.38	0.56	22	In	0.702	165.1	6
Cropped	DFT3c	Y503	C	Left	17.317	6.966	0.129	161	164	0.013		35			0	In	Exact	1	1	0.28	0.85	33	In	0.702	165.1	6
Cropped	DFT3c	Y503	C	Right	17.52	7.169	0.231	690	742	0.074	67				53	Out	Out	-1	1	0.01	0.31	12	>25%	6.908	619.1	0	AL
Cropped	DFT3c	Y503	C	Right	17.776	7.425	0.247	750	771	0.025	305	66.6		Y	0	In	Exact	0	1	0.01	0.64	25	In	6.908	579.5	0	AL
Cropped	DFT3c	Y503	C	Right	18.074	7.723	0.304	502	949	0.051	392	305.3			292	Out	Out	-4	4	0.01	0.1	4	<=25%	6.908	545.2	0	AL
Cropped	DFT3c	Y503	C	Right	18.446	8.095	0.308	340	592	0.068	84	392			405	Out	Out	-6	-1	0.01	0.23	9	<=25%	6.908	502.7	0	AL
Cropped	DFT3c	Y503	C	Right	18.784	8.433	0.2	320	510	0.03	128	84.4			441	Out	Out	-6	-2	0.01	0.18	7	<=25%	6.908	456.4	0	AL
Cropped	DFT3c	Y503	C	Right	19.008	8.657	0.303	406	415	0.024	103	128.1			402	Out	Out	-5	-3	0.03	0.26	10	>25%	6.908	380.3	0	AL
Cropped	DFT3c	Y503	C	Right	19.33	8.979	0.338	470	496	0.019	88	103.2			306	Out	Out	-4	-2	0.06	0.51	20	Majority	6.908	261.5	0	AL
Cropped	DFT3c	Y503	C	Right	19.918	9.567	0.27	528	562	0.25	74	87.9			227	Out	Out	-3	-1	0.01	0.31	12	>25%	6.908	263.3	0	AL
Cropped	DFT3c	Y503	C	Right	20.208	9.857	0.153	541	635	0.02	74	74.1			202	Out	Out	-3	0	0.01	0.36	14	>25%	6.908	257.5	0	AL
Cropped	DFT3c	Y503	C	Right	20.377	10.026	0.18	547	709	0.016	61	74.2			196	Out	Out	-3	1	0.02	0.36	14	>25%	6.908	223.1	0	AL
Cropped	DFT3c	Y503	C	Right	20.571	10.22	0.22	505	753	0.014	125	60.8			238	Out	Out	-4	1	0.13	0.46	18	>25%	6.908	250.8	0	AL
Cropped	DFT3c	Y503	C	Right	20.906	10.555	0.144	390	803	0.115	49	125.4			354	Out	Out	-5	2	0.06	0.33	13	>25%	6.908	243.3	0	AL
Cropped	DFT3c	Y503	C	Right	21.062	10.711	0.381	422	840	0.012	65	48.9			326	Out	Out	-5	2	0.06	0.33	13	>25%	6.908	205.3	0	AL
Cropped	DFT3c	Y503	C	Right	21.457	11.106	0.25	445	779	0.014	46	65.2			298	Out	Out	-4	1	0.13	0.46	18	>25%	6.908	204.8	0	AL
Cropped	DFT3c	Y503	C	Right	21.723	11.372	0.214	480	749	0.016	42	46.1			263	Out	Out	-4	1	0.13	0.46	18	>25%	6.908	168.6	0	AL
Cropped	DFT3c	Y503	C	Right	21.951	11.6	0.318	498	787	0.014	72	42			245	Out	Out	-4	2	0.07	0.33	13	>25%	6.908	192.9	0	AL
Cropped	DFT3c	Y503	C	Right	22.303	11.952	0.219	457	846	0.034	30	71.8			293	Out	Out	-4	2	0.07	0.33	13	>25%	6.908	192.9	0	AL
Cropped	DFT3c	Y503	C	Right	22.534	12.183	0.174	432	830	0.012	109	29.7			314	Out	Out	-5	2	0.06	0.33	13	>25%	6.908	185.5	0	AL
Cropped	DFT3c	Y503	C	Right	22.737	12.386	0.21	490	738	0.029	46	108.8			253	Out	Out	-4	1	0.13	0.46	18	>25%	6.908	170.8	0	AL
Cropped	DFT3c	Y503	C	Right	22.958	12.607	0.283	445	746	0.011	35	45.7			298	Out	Out	-4	1	0.13	0.46	18	>25%	6.908	169.6	0	AL
Cropped	DFT3c	Y503	C	Right	23.253	12.902	0.268	422	773	0.012	30	35.5			321	Out	Out	-5	1	0.04	0.44	17	>25%	6.908	186.9	0	AL
Cropped	DFT3c	Y503	C	Right	23.532	13.181	0.3	444	793	0.011	36	29.7			299	Out	Out	-4	2	0.07	0.33	13	>25%	6.908	145	0	AL
Cropped	DFT3c	Y503	C	Right	23.845	13.494	0.14	413	811	0.013	98	35.8			331	Out	Out	-5	2	0.06	0.33	13	>25%	6.908	135.7	0	AL
Cropped	DFT3c	Y503	C	Right	24.016	13.665	0.412	478	737	0.031		98.5			265	Out	Out	-4	1	0.13	0.46	18	>25%	6.908	139.6	0	AL
Cropped	DFT3c	Y503	C	Left	24.509	14.158	0.183	200	206	0.081	53				0	In	Exact	1	1	0.28	0.85	33	In	2.043	117.3	6
Cropped	DFT3c	Y503	C	Left	24.706	14.355	0.113	151	187	0.014	52	52.6			0	In	Exact	1	1	0.28	0.85	33	In	2.043	117.4	6
Cropped	DFT3c	Y503	C	Left	24.836	14.485	0.571	140	136	0.017	32	52.2			0	In	Exact	0	0	0.17	0.92	36	In	2.043	122.1	6
Cropped	DFT3c	Y503	C	Left	25.421	15.07	0.254	171	144	0.014	43	32			0	In	Exact	1	0	0.17	0.97	38	In	2.043	126.5	6
Cropped	DFT3c	Y503	C	Left	25.688	15.337	0.353	200	176	0.013	38	43.2			0	In	Exact	1	1	0.28	0.85	33	In	2.043	111.6	6
Cropped	DFT3c	Y503	C	Left	26.139	15.788	0.157	162	171	0.098	40	38.3			0	In	Exact	1	1	0.28	0.85	33	In	2.043	89.6	6
Cropped	DFT3c	Y503	C	Left	26.311	15.96	0.241	152	132	0.015		40.3			0	In	Exact	1	0	0.17	0.97	38	In	2.043	107.7	6
Cropped	DFT3c	Y503	C	Right	26.708	16.357	0.242	517	768	0.156	28				226	Out	Out	-4	1	0.13	0.46	18	>25%	6.598	163.8	0	AL
Cropped	DFT3c	Y503	C	Right	26.961	16.61	0.144	497	787	0.011	44	27.6			246	Out	Out	-4	2	0.07	0.33	13	>25%	6.598	197.5	0	AL
Cropped	DFT3c	Y503	C	Right	27.125	16.774	0.122	464	816	0.02	68	43.9			281	Out	Out	-4	2	0.07	0.33	13	>25%	6.598	222	0	AL
Cropped	DFT3c	Y503	C	Right	27.26	16.909	0.3	476	749	0.013	86	68.1			267	Out	Out	-4	1	0.13	0.46	18	>25%	6.598	246.7	0	AL
Cropped	DFT3c	Y503	C	Right	27.584	17.233	0.264	415	809	0.024	59	85.6			329	Out	Out	-5	2	0.06	0.33	13	>25%	6.598	277	0	AL
Cropped	DFT3c	Y503	C	Right	27.868	17.517	0.12	366	842	0.02	96	59.1			381	Out	Out	-6	2	0.01	0.21	8	<=25%	6.598	312.5	0	AL
Cropped	DFT3c	Y503	C	Right	28.006	17.655	0.245	275	810	0.018	88	96.5			469	Out	Out	-7	2	0.02	0.28	11	>25%	6.598	339.5	0	AL
Cropped	DFT3c	Y503	C	Right	28.265	17.914	0.287	285	723	0.014	235	87.6			458	Out	Out	-7	1	0.04	0.26	10	>25%	6.598	318.1	0	AL
Cropped	DFT3c	Y503	C	Right	28.899	18.548	0.247	266	489	0.347	118	234.8			499	Out	Out	-7	-2	0.01	0.13	5	<=25%	6.598	380.7	0	AL
Cropped	DFT3c	Y503	C	Right	29.175	18.824	0.091	364	424	0.029	70	117.6			433	Out	Out	-6	-3	0.01	0.18	7	<=25%	6.598	355.7	0	AL
Cropped	DFT3c	Y503	C	Right	29.28	18.929	0.397	434	430	0.014	218	70.3			370	Out	Out	-5	-3	0.03	0.26	10	>25%	6.598	395.9	0	AL
Cropped	DFT3c	Y503	C	Right	29.735	19.384	0.299	415	213	0.058	74	217.8			534	Out	Out	-5	-6	0.02	0.03	1	<=25%	6.598	378.9	0	AL
Cropped	DFT3c	Y503	C	Right	30.055	19.704	0.207	440	283	0.021	191	74.3			464	Out	Out	-5	-5	0.01	0.08	3	<=25%	6.598	314.6	0	AL
Cropped	DFT3c	Y503	C	Right	30.289	19.938	0.263	398	469	0.027	24	190.7			382	Out	Out	-5	-3	0.03	0.26	10	>25%	6.598	249.5	0	AL
Cropped	DFT3c	Y503	C	Right	30.563	20.212	0.168	421	474	0.011	35	23.5			360	Out	Out	-5	-3	0.03	0.26	10	>25%	6.598	178.1	0	AL
Cropped	DFT3c	Y503	C	Right	30.743	20.392	0.376	456	475	0.012	38	35			328	Out	Out	-4	-3	0.02	0.23	9	<=25%	6.598	167.1	0	AL
Cropped	DFT3c	Y503	C	Right	31.132	20.781	0.471	485	500	0.013	36	38.3			291	Out	Out	-4	-2	0.06	0.51	20	Majority	6.598	86.1	0	AL
Cropped	DFT3c	Y503	C	Right	31.636	21.285	0.334	489	464	0.033	69	36.2			306	Out	Out	-4	-3	0.02	0.23	9	<=25%	6.598	85.7	0	AL
Cropped	DFT3c	Y503	C	Right	31.989	21.638	0.415	449	520	0.019	33	68.8			315	Out	Out	-4	-2	0.06	0.51	20	Majority	6.598	78.1	0	AL
Cropped	DFT3c	Y503	C	Right	32.416	22.065	0.595	473	498	0.012	24	32.6			302	Out	Out	-4	-2	0.06	0.51	20	Majority	6.598	74.4	0	AL
Cropped	DFT3c	Y503	C	Right	33.025	22.674	0.281	483	476	0.014		24.2			304	Out	Out	-4	-3	0.02	0.23	9	<=25%	6.598	75.2	0	AL
Cropped	DFT3c	Y503	C	Left	33.526	23.175	0.198	131	152	0.22	25				0	In	Exact	0	1	0.38	0.56	22	In	1.065	207.2	6
Cropped	DFT3c	Y503	C	Left	33.737	23.386	0.262	106	157	0.013	114	25.5			0	In	Exact	0	1	0.38	0.56	22	In	1.065	182.5	6
Cropped	DFT3c	Y503	C	Left	34.023	23.672	0.16	220	157	0.024	25	114			0	In	Exact	1	1	0.28	0.85	33	In	1.065	182.5	6
Cropped	DFT3c	Y503	C	Left	34.198	23.847	0.122	198	145	0.015	30	25.1			0	In	Exact	1	0	0.17	0.97	38	In	1.065	182.5	6
Cropped	DFT3c	Y503	C	Left	34.332	23.981	0.259	175	126	0.012		29.8			0	In	Exact	1	0	0.17	0.97	38	In	1.065	197.8	6
Cropped	DFT3c	Y503	C	Right	34.663	24.312	0.181	604	604	0.072	95				142	Out	Out	-2	-1	0.01	0.41	16	>25%	5.204	271.6	0	AL
Cropped	DFT3c	Y503	C	Right	34.863	24.512	0.082	633	694	0.019	85	94.6			110	Out	Out	-2	0	0.03	0.31	12	>25%	5.204	287	0	AL
Cropped	DFT3c	Y503	C	Right	34.962	24.611	0.25	605	774	0.017	36	84.8			138	Out	Out	-2	1	0.02	0.31	12	>25%	5.204	354.2	0	AL
Cropped	DFT3c	Y503	C	Right	35.223	24.872	0.232	621	742	0.011	59	35.8			122	Out	Out	-2	1	0.02	0.31	12	>25%	5.204	457.8	0	AL
Cropped	DFT3c	Y503	C	Right	35.468	25.117	0.149	630	800	0.013	165	58.7			114	Out	Out	-2	2	0.01	0.23	9	<=25%	5.204	431.2	0	AL
Cropped	DFT3c	Y503	C	Right	35.65	25.299	0.251	660	638	0.033	203	164.8			83	Out	Out	-2	0	0.03	0.31	12	>25%	5.204	390	0	AL
Cropped	DFT3c	Y503	C	Right	35.937	25.586	0.128	670	841	0.036	70	203.2			93	Out	Out	-1	2	0.01	0.18	7	<=25%	5.204	519.7	0	AL
Cropped	DFT3c	Y503	C	Right	36.08	25.729	0.215	613	882	0.015	36	70.2			163	Out	Out	-2	3	0.01	0.28	11	>25%	5.204	531.3	0	AL
Cropped	DFT3c	Y503	C	Right	36.31	25.959	0.109	583	901	0.015	152	35.5			198	Out	Out	-3	3	0.02	0.26	10	>25%	5.204	661.8	0	AL
Cropped	DFT3c	Y503	C	Right	36.452	26.101	0.088	735	901	0.033	104	152			117	Out	Out	-1	3	0.01	0.23	9	<=25%	5.204		0	AL
Cropped	DFT3c	Y503	C	Right	36.583	26.232	0.258	781	808	0.043	316	103.8			0	In	Margin	0	2	0.01	0.23	9	In	5.204		0	AL
Cropped	DFT3c	Y503	C	Right	36.886	26.535	0.094	799	493	0.045		315.5			141	Out	Out	0	-2	0.01	0.21	8	<=25%	5.204		0	AL
Cropped	DFT3c	Y503	C	Right	37.457	27.106	0.234	407	858		108		AfterInvalidFixation		344	Out	Out	-5	2	0.06	0.33	13	>25%	5.204		0	AL
Cropped	DFT3c	Y503	C	Right	37.708	27.357	0.158	484	934	0.017	64	108.2			299	Out	Out	-4	4	0.01	0.1	4	<=25%	5.204		0	AL
Cropped	DFT3c	Y503	C	Right	37.902	27.551	0.247	547	943	0.036	39	63.6			252	Out	Out	-3	4	0.01	0.15	6	<=25%	5.204		0	AL
Cropped	DFT3c	Y503	C	Right	38.166	27.815	0.115	580	923	0.017	261	38.6			214	Out	Out	-3	3	0.02	0.26	10	>25%	5.204	353.6	0	AL
Cropped	DFT3c	Y503	C	Right	38.327	27.976	0.187	360	783	0.046	106	260.8			383	Out	Out	-6	1	0.01	0.36	14	>25%	5.204	256.4	0	AL
Cropped	DFT3c	Y503	C	Right	38.797	28.446	0.227	273	723	0.283	52	105.7			470	Out	Out	-7	1	0.04	0.26	10	>25%	5.204	249.4	0	AL
Cropped	DFT3c	Y503	C	Right	39.037	28.686	0.198	244	680	0.013	33	51.9			499	Out	Out	-7	0	0.03	0.21	8	<=25%	5.204	265.4	0	AL
Cropped	DFT3c	Y503	C	Right	39.256	28.905	0.611	258	650	0.021		33.1			485	Out	Out	-7	0	0.03	0.21	8	<=25%	5.204	123.8	0	AL
Cropped	DFT3c	Y503	C	Left	39.927	29.576	0.165	178	184	0.06	60				0	In	Exact	1	1	0.28	0.85	33	In	0.937	142.3	6
Cropped	DFT3c	Y503	C	Left	40.109	29.758	0.249	119	175	0.017	32	59.7			0	In	Exact	0	1	0.38	0.56	22	In	0.937	142.3	6
Cropped	DFT3c	Y503	C	Left	40.37	30.019	0.255	134	147	0.012	42	31.8			0	In	Exact	0	0	0.17	0.92	36	In	0.937	142.3	6
Cropped	DFT3c	Y503	C	Left	40.638	30.287	0.226	102	174	0.013		41.9			0	In	Exact	0	1	0.38	0.56	22	In	0.937	142.3	6
Cropped	DFT3c	Y503	C	Right	40.94	30.589	0.404	403	746	0.076	76				340	Out	Out	-5	1	0.04	0.44	17	>25%	4.432	132.5	0	AL
Cropped	DFT3c	Y503	C	Right	41.359	31.008	0.428	472	777	0.015	47	75.6			271	Out	Out	-4	1	0.13	0.46	18	>25%	4.432	126.1	0	AL
Cropped	DFT3c	Y503	C	Right	41.823	31.472	0.325	468	730	0.036	66	47.2			275	Out	Out	-4	1	0.13	0.46	18	>25%	4.432	128.3	0	AL
Cropped	DFT3c	Y503	C	Right	42.169	31.818	0.198	485	794	0.021	27	66.2			258	Out	Out	-4	2	0.07	0.33	13	>25%	4.432	157.6	0	AL
Cropped	DFT3c	Y503	C	Right	42.381	32.03	0.275	496	819	0.014	35	27.3			249	Out	Out	-4	2	0.07	0.33	13	>25%	4.432	211.9	0	AL
Cropped	DFT3c	Y503	C	Right	42.667	32.316	0.235	506	853	0.011	101	35.4			247	Out	Out	-4	2	0.07	0.33	13	>25%	4.432	249	0	AL
Cropped	DFT3c	Y503	C	Right	42.929	32.578	0.249	557	766	0.027	187	100.8			186	Out	Out	-3	1	0.02	0.36	14	>25%	4.432	295	0	AL
Cropped	DFT3c	Y503	C	Right	43.207	32.856	0.342	433	906	0.029	50	187			333	Out	Out	-5	3	0.02	0.18	7	<=25%	4.432	357.6	0	AL
Cropped	DFT3c	Y503	C	Right	43.565	33.214	0.134	383	901	0.016	141	50.2			379	Out	Out	-5	3	0.02	0.18	7	<=25%	4.432	354.6	0	AL
Cropped	DFT3c	Y503	C	Right	43.728	33.377	0.276	255	843	0.029	240	140.5			492	Out	Out	-7	2	0.02	0.28	11	>25%	4.432	352.5	0	AL
Cropped	DFT3c	Y503	C	Right	44.047	33.696	0.443	493	875	0.043	55	240.1			266	Out	Out	-4	3	0.02	0.23	9	<=25%	4.432	298.8	0	AL
Cropped	DFT3c	Y503	C	Right	44.514	34.163	0.335	526	831	0.024	119	55			222	Out	Out	-3	2	0.02	0.36	14	>25%	4.432	330.1	0	AL
Cropped	DFT3c	Y503	C	Right	44.872	34.521	0.304	448	921	0.023	42	119.1			325	Out	Out	-4	3	0.02	0.23	9	<=25%	4.432	277.4	0	AL
Cropped	DFT3c	Y503	C	Right	45.192	34.841	0.18	433	882	0.016		41.8			325	Out	Out	-5	3	0.02	0.18	7	<=25%	4.432	162.9	0	AL
Cropped	DFT3c	Y503	C	Left	45.445	35.094	0.309	127	186	0.073	45				0	In	Exact	0	1	0.38	0.56	22	In	0.966	113.3	6
Cropped	DFT3c	Y503	C	Left	45.767	35.416	0.291	114	143	0.013	27	44.9			0	In	Exact	0	0	0.17	0.92	36	In	0.966	113.3	6
Cropped	DFT3c	Y503	C	Left	46.082	35.731	0.171	130	121	0.024	37	27.2			0	In	Exact	0	0	0.17	0.92	36	In	0.966	113.3	6
Cropped	DFT3c	Y503	C	Left	46.263	35.912	0.148	165	108	0.01		37.3			0	In	Exact	1	0	0.17	0.97	38	In	0.966	113.3	6
Cropped	DFT3c	Y503	C	Right	46.483	36.132	0.228	629	672	0.072	35				114	Out	Out	-2	0	0.03	0.31	12	>25%	2.834	171.7	0	AL
Cropped	DFT3c	Y503	C	Right	46.721	36.37	0.19	648	701	0.01	72	34.7			95	Out	Out	-2	0	0.03	0.31	12	>25%	2.834	170.6	0	AL
Cropped	DFT3c	Y503	C	Right	46.925	36.574	0.176	602	757	0.014	47	72.5			141	Out	Out	-2	1	0.02	0.31	12	>25%	2.834	151.2	0	AL
Cropped	DFT3c	Y503	C	Right	47.115	36.764	0.268	563	730	0.014	57	47.4			180	Out	Out	-3	1	0.02	0.36	14	>25%	2.834	146.7	0	AL
Cropped	DFT3c	Y503	C	Right	47.404	37.053	0.319	506	729	0.021	35	57			237	Out	Out	-4	1	0.13	0.46	18	>25%	2.834	149.3	0	AL
Cropped	DFT3c	Y503	C	Right	47.736	37.385	0.38	480	705	0.013	33	35.4			263	Out	Out	-4	0	0.02	0.54	21	Majority	2.834	144.9	0	AL
Cropped	DFT3c	Y503	C	Right	48.128	37.777	0.262	497	733	0.012	73	32.8			246	Out	Out	-4	1	0.13	0.46	18	>25%	2.834	135.9	0	AL
Cropped	DFT3c	Y503	C	Right	48.406	38.055	0.445	457	794	0.016	101	72.9			286	Out	Out	-4	2	0.07	0.33	13	>25%	2.834	126.6	0	AL
Cropped	DFT3c	Y503	C	Right	48.875	38.524	0.442	482	696	0.024		101.1			261	Out	Out	-4	0	0.02	0.54	21	Majority	2.834	130.8	0	AL
Cropped	DFT3c	Y503	C	Left	49.393	39.042	0.183	128	156	0.076	41				0	In	Exact	0	1	0.38	0.56	22	In	0.972	90.9	6
Cropped	DFT3c	Y503	C	Left	49.597	39.246	0.45	110	119	0.021	47	41.1			0	In	Exact	0	0	0.17	0.92	36	In	0.972	90.9	6
Cropped	DFT3c	Y503	C	Left	50.084	39.733	0.281	85	159	0.037		47.2			0	In	Exact	0	1	0.38	0.56	22	In	0.972	90.9	6
Cropped	DFT3c	Y503	C	Right	50.452	40.101	0.169	418	698	0.087	58				325	Out	Out	-5	0	0.01	0.49	19	>25%	7.212	170.7	0	AL
Cropped	DFT3c	Y503	C	Right	50.646	40.295	0.314	466	730	0.025	49	57.7			277	Out	Out	-4	1	0.13	0.46	18	>25%	7.212	194.9	0	AL
Cropped	DFT3c	Y503	C	Right	50.976	40.625	0.22	427	759	0.016	72	48.6			316	Out	Out	-5	1	0.04	0.44	17	>25%	7.212	229.2	0	AL
Cropped	DFT3c	Y503	C	Right	51.211	40.86	0.287	373	711	0.015	73	72.2			370	Out	Out	-5	1	0.04	0.44	17	>25%	7.212	208	0	AL
Cropped	DFT3c	Y503	C	Right	51.523	41.172	0.22	317	664	0.025	93	73.1			426	Out	Out	-6	0	0.01	0.26	10	>25%	7.212	196	0	AL
Cropped	DFT3c	Y503	C	Right	51.762	41.411	0.195	286	752	0.019	53	93.3			457	Out	Out	-7	1	0.04	0.26	10	>25%	7.212	227.8	0	AL
Cropped	DFT3c	Y503	C	Right	51.973	41.622	0.393	282	805	0.016	60	53.2			461	Out	Out	-7	2	0.02	0.28	11	>25%	7.212	229.9	0	AL
Cropped	DFT3c	Y503	C	Right	52.395	42.044	0.292	273	746	0.029	97	59.7			470	Out	Out	-7	1	0.04	0.26	10	>25%	7.212	211	0	AL
Cropped	DFT3c	Y503	C	Right	52.707	42.356	0.236	229	660	0.02	60	96.6			514	Out	Out	-7	0	0.03	0.21	8	<=25%	7.212	178.7	0	AL
Cropped	DFT3c	Y503	C	Right	52.962	42.611	0.144	239	601	0.019	27	59.8			505	Out	Out	-7	-1	0.01	0.18	7	<=25%	7.212	323	0	AL
Cropped	DFT3c	Y503	C	Right	53.118	42.767	0.252	266	598	0.012	36	27.2			478	Out	Out	-7	-1	0.01	0.18	7	<=25%	7.212	357	0	AL
Cropped	DFT3c	Y503	C	Right	53.387	43.036	0.237	261	634	0.017	377	36.3			482	Out	Out	-7	0	0.03	0.21	8	<=25%	7.212	369	0	AL
Cropped	DFT3c	Y503	C	Right	53.762	43.411	0.244	309	260	0.138	24	377.1			573	Out	Out	-6	-5	0.01	0.05	2	<=25%	7.212	349.8	0	AL
Cropped	DFT3c	Y503	C	Right	54.038	43.687	0.097	321	281	0.032	104	24.2			550	Out	Out	-6	-5	0.01	0.05	2	<=25%	7.212	386.2	0	AL
Cropped	DFT3c	Y503	C	Right	54.163	43.812	0.247	413	233	0.028	20	103.8			519	Out	Out	-5	-6	0.02	0.03	1	<=25%	7.212	403.4	0	AL
Cropped	DFT3c	Y503	C	Right	54.423	44.072	0.221	398	220	0.013	161	19.8			539	Out	Out	-5	-6	0.02	0.03	1	<=25%	7.212	377.1	0	AL
Cropped	DFT3c	Y503	C	Right	54.684	44.333	0.305	281	331	0.04	24	161.3			552	Out	Out	-7	-5	0.01	0.05	2	<=25%	7.212	448.5	0	AL
Cropped	DFT3c	Y503	C	Right	55	44.649	0.148	260	319	0.011	248	24.2			577	Out	Out	-7	-5	0.01	0.05	2	<=25%	7.212	407.2	0	AL
Cropped	DFT3c	Y503	C	Right	55.178	44.827	0.126	416	512	0.03	112	248.2			349	Out	Out	-5	-2	0.01	0.28	11	>25%	7.212	451.7	0	AL
Cropped	DFT3c	Y503	C	Right	55.328	44.977	0.203	515	565	0.024	43	112.3			238	Out	Out	-4	-1	0.02	0.36	14	>25%	7.212	395.5	0	AL
Cropped	DFT3c	Y503	C	Right	55.546	45.195	0.112	502	524	0.015	246	43			265	Out	Out	-4	-2	0.06	0.51	20	Majority	7.212	413.1	0	AL
Cropped	DFT3c	Y503	C	Right	55.96	45.609	0.312	422	757	0.302	40	246.4			321	Out	Out	-5	1	0.04	0.44	17	>25%	7.212	248.2	0	AL
Cropped	DFT3c	Y503	C	Right	56.285	45.934	0.203	459	743	0.013	31	39.6			284	Out	Out	-4	1	0.13	0.46	18	>25%	7.212	188.7	0	AL
Cropped	DFT3c	Y503	C	Right	56.504	46.153	0.241	484	724	0.016	44	31.4			259	Out	Out	-4	1	0.13	0.46	18	>25%	7.212	187.8	0	AL
Cropped	DFT3c	Y503	C	Right	56.764	46.413	0.497	507	762	0.019	36	44.4			236	Out	Out	-4	1	0.13	0.46	18	>25%	7.212	88.8	0	AL
Cropped	DFT3c	Y503	C	Right	57.285	46.934	0.379	508	726	0.024		36			235	Out	Out	-4	1	0.13	0.46	18	>25%	7.212	81.1	0	AL
Cropped	DFT6c	Y503	A	Left	0	0	0.206	148	104		26		NewTrial		0	In	Exact	0	0	0.27	0.95	35	In	10.089	83.6	0
Cropped	DFT6c	Y503	A	Left	0.218	0.218	0.388	123	96	0.012	36	26.2			0	In	Exact	0	0	0.27	0.95	35	In	10.089	90.9	0
Cropped	DFT6c	Y503	A	Left	0.634	0.634	0.354	116	131	0.028	50	35.7			0	In	Exact	0	0	0.27	0.95	35	In	10.089	100.1	0
Cropped	DFT6c	Y503	A	Left	1.004	1.004	0.338	152	96	0.016	51	50.2			0	In	Exact	1	0	0.5	0.95	35	In	10.089	97.7	0
Cropped	DFT6c	Y503	A	Left	1.357	1.357	0.438	186	134	0.015	37	51			0	In	Exact	1	0	0.5	0.95	35	In	10.089	104.4	0
Cropped	DFT6c	Y503	A	Left	1.821	1.821	0.177	172	168	0.026	26	36.8			0	In	Exact	1	1	0.13	0.84	31	In	10.089	101.6	0
Cropped	DFT6c	Y503	A	Left	2.011	2.011	0.302	197	175	0.013	66	26			0	In	Exact	1	1	0.13	0.84	31	In	10.089	94.8	0
Cropped	DFT6c	Y503	A	Left	2.328	2.328	0.433	170	115	0.015	31	65.8			0	In	Exact	1	0	0.5	0.95	35	In	10.089	87.6	0
Cropped	DFT6c	Y503	A	Left	2.772	2.772	0.428	201	113	0.011	25	31.1			0	In	Exact	1	0	0.5	0.95	35	In	10.089	83.9	0
Cropped	DFT6c	Y503	A	Left	3.209	3.209	0.284	225	121	0.009	21	25.3			0	In	Margin	2	0	0.03	0.19	7	In	10.089	82.7	0
Cropped	DFT6c	Y503	A	Left	3.513	3.513	0.189	212	137	0.02	19	20.6			0	In	Exact	1	0	0.5	0.95	35	In	10.089	62.6	0
Cropped	DFT6c	Y503	A	Left	3.716	3.716	0.338	201	152	0.014	39	18.6			0	In	Exact	1	1	0.13	0.84	31	In	10.089	82.8	0
Cropped	DFT6c	Y503	A	Left	4.07	4.07	0.369	217	116	0.016	41	39.4			0	In	Exact	1	0	0.5	0.95	35	In	10.089	80.9	0
Cropped	DFT6c	Y503	A	Left	4.457	4.457	0.688	201	154	0.018	95	41.2			0	In	Exact	1	1	0.13	0.84	31	In	10.089	88.2	0
Cropped	DFT6c	Y503	A	Left	5.452	5.452	0.227	149	74	0.307	22	95.4			0	In	Margin	0	-1	0.03	0.24	9	In	10.089	95.3	0
Cropped	DFT6c	Y503	A	Left	5.689	5.689	0.454	127	76	0.01	34	22.1			0	In	Exact	0	0	0.27	0.95	35	In	10.089	93.6	0
Cropped	DFT6c	Y503	A	Left	6.155	6.155	0.202	149	102	0.012	45	34.1			0	In	Exact	0	0	0.27	0.95	35	In	10.089	107.6	0
Cropped	DFT6c	Y503	A	Left	6.371	6.371	0.255	135	145	0.014	20	45.2			0	In	Exact	0	0	0.27	0.95	35	In	10.089	109.9	0
Cropped	DFT6c	Y503	A	Left	6.644	6.644	0.182	155	146	0.018	72	20			0	In	Exact	1	0	0.5	0.95	35	In	10.089	116.2	0
Cropped	DFT6c	Y503	A	Left	6.922	6.922	0.224	163	74	0.096	29	72.4			0	In	Margin	1	-1	0.03	0.05	2	In	10.089	104.4	0
Cropped	DFT6c	Y503	A	Left	7.156	7.156	0.324	135	82	0.01	22	29.1			0	In	Exact	0	0	0.27	0.95	35	In	10.089	95.2	0
Cropped	DFT6c	Y503	A	Left	7.519	7.519	0.084	155	90	0.039	52	21.5			0	In	Exact	1	0	0.5	0.95	35	In	10.089	104.6	0
Cropped	DFT6c	Y503	A	Left	7.618	7.618	0.844	203	111	0.015	41	52.4			0	In	Exact	1	0	0.5	0.95	35	In	10.089	91.4	0
Cropped	DFT6c	Y503	A	Left	8.507	8.507	0.351	187	149	0.045	28	41.2			0	In	Exact	1	0	0.5	0.95	35	In	10.089	87.1	0
Cropped	DFT6c	Y503	A	Left	8.873	8.873	0.11	215	148	0.015	41	28			0	In	Exact	1	0	0.5	0.95	35	In	10.089	95.5	0
Cropped	DFT6c	Y503	A	Left	8.999	8.999	0.26	199	110	0.016	23	41.2			0	In	Exact	1	0	0.5	0.95	35	In	10.089	81.4	0
Cropped	DFT6c	Y503	A	Left	9.275	9.275	0.265	176	107	0.016	24	23.2			0	In	Exact	1	0	0.5	0.95	35	In	10.089	109.3	0
Cropped	DFT6c	Y503	A	Left	9.552	9.552	0.164	197	118	0.012	30	23.7			0	In	Exact	1	0	0.5	0.95	35	In	10.089	119.2	0
Cropped	DFT6c	Y503	A	Left	9.727	9.727	0.189	176	97	0.011	27	29.7			0	In	Exact	1	0	0.5	0.95	35	In	10.089	95.1	0
Cropped	DFT6c	Y503	A	Left	9.93	9.93	0.159	149	99	0.014		27.1			0	In	Exact	0	0	0.27	0.95	35	In	10.089	98.9	0
Cropped	DFT6c	Y503	C	Right	10.151	0	0.206	382	580	0.062	116				175	Out	Out	-1	-3	0.03	0.3	11	>25%	5.879	284.9	0	AL
Cropped	DFT6c	Y503	C	Right	10.38	0.229	0.16	287	646	0.023	49	115.7			174	Out	Out	-2	-2	0.03	0.41	15	>25%	5.879	248.1	0	AL
Cropped	DFT6c	Y503	C	Right	10.555	0.404	0.174	239	638	0.015	54	48.7			218	Out	Out	-3	-2	0.03	0.54	20	Majority	5.879	219.8	0	AL
Cropped	DFT6c	Y503	C	Right	10.741	0.59	0.176	274	679	0.012	36	53.9			168	Out	Out	-3	-1	0.03	0.57	21	Majority	5.879	224.6	0	AL
Cropped	DFT6c	Y503	C	Right	10.929	0.778	0.247	308	691	0.012	51	36.1			132	Out	Out	-2	-1	0.03	0.65	24	Majority	5.879	149	0	AL
Cropped	DFT6c	Y503	C	Right	11.19	1.039	0.351	359	686	0.014	46	51.2			93	Out	Out	-1	-1	0.11	0.51	19	Majority	5.879	268	0	AL
Cropped	DFT6c	Y503	C	Right	11.555	1.404	0.163	398	711	0.014	17	46.3			48	Out	Out	-1	-1	0.11	0.51	19	Majority	5.879	266.7	0	AL
Cropped	DFT6c	Y503	C	Right	11.736	1.585	0.341	412	702	0.018	266	16.6			49	Out	Out	-1	-1	0.11	0.51	19	Majority	5.879	312.2	0	AL
Cropped	DFT6c	Y503	C	Right	12.121	1.97	0.187	175	582	0.044	75	265.6			302	Out	Out	-4	-3	0.03	0.27	10	>25%	5.879	343	0	AL
Cropped	DFT6c	Y503	C	Right	12.326	2.175	0.255	186	508	0.018	112	74.8			341	Out	Out	-4	-4	0.03	0.24	9	<=25%	5.879	413.4	0	AL
Cropped	DFT6c	Y503	C	Right	12.615	2.464	0.128	151	614	0.034	55	111.6			307	Out	Out	-4	-2	0.03	0.32	12	>25%	5.879	432.1	0	AL
Cropped	DFT6c	Y503	C	Right	12.768	2.617	0.084	118	658	0.025	146	55			322	Out	Out	-5	-2	0.03	0.19	7	<=25%	5.879	343.3	0	AL
Cropped	DFT6c	Y503	C	Right	12.877	2.726	0.298	215	767	0.025	76	145.9			212	Out	Out	-3	0	0.03	0.38	14	>25%	5.879	376.9	0	AL
Cropped	DFT6c	Y503	C	Right	13.209	3.058	0.214	279	808	0.034	33	76			148	Out	Out	-2	0	0.03	0.41	15	>25%	5.879	406.6	0	AL
Cropped	DFT6c	Y503	C	Right	13.446	3.295	0.121	293	838	0.023	155	33.1			134	Out	Out	-2	1	0.03	0.41	15	>25%	5.879	408.7	0	AL
Cropped	DFT6c	Y503	C	Right	13.599	3.448	0.258	375	706	0.032	110	155.4			67	Out	Out	-1	-1	0.11	0.51	19	Majority	5.879	322.4	0	AL
Cropped	DFT6c	Y503	C	Right	13.883	3.732	0.146	484	695	0.026	51	109.6			54	Out	Out	0	-1	0.03	0.38	14	>25%	5.879	311.6	0	AL
Cropped	DFT6c	Y503	C	Right	14.046	3.895	0.119	535	695	0.017	54	51			54	Out	Out	1	-1	0.19	0.62	23	Majority	5.879	307.2	0	AL
Cropped	DFT6c	Y503	C	Right	14.184	4.033	0.178	574	732	0.019	25	53.8		Y	0	In	Margin	1	-1	0.19	0.62	23	In	5.879	241.5	0	C
Cropped	DFT6c	Y503	C	Right	14.377	4.226	0.204	550	738	0.015	30	24.7			0	In	Margin	1	-1	0.19	0.62	23	In	5.879	191.5	0	C
Cropped	DFT6c	Y503	C	Right	14.592	4.441	0.237	528	759	0.011	60	30.4			0	In	Exact	1	0	0.17	0.95	35	In	5.879	212.4	0	C
Cropped	DFT6c	Y503	C	Right	14.846	4.695	0.119	490	806	0.017	32	60.4			0	In	Exact	0	0	0.06	0.7	26	In	5.879	154	0	C
Cropped	DFT6c	Y503	C	Right	14.975	4.824	0.227	464	825	0.01	112	32.2			0	In	Exact	0	1	0.03	0.78	29	In	5.879	157	0	C
Cropped	DFT6c	Y503	C	Right	15.23	5.079	0.291	542	745	0.028	25	111.7			0	In	Margin	1	-1	0.19	0.62	23	In	5.879	159.3	0	C
Cropped	DFT6c	Y503	C	Right	15.53	5.379	0.5	560	728	0.009		24.8			0	In	Margin	1	-1	0.19	0.62	23	In	5.879	142.5	0	C
Cropped	DFT6c	Y503	C	Left	16.104	5.953	0.122	219	194	0.074	54				0	In	Exact	1	1	0.4	0.97	36	In	0.927	237.6	0
Cropped	DFT6c	Y503	C	Left	16.241	6.09	0.146	172	167	0.015	50	54.2			0	In	Exact	1	1	0.4	0.97	36	In	0.927	170.2	0
Cropped	DFT6c	Y503	C	Left	16.4	6.249	0.163	163	118	0.013	34	49.8			0	In	Exact	1	0	0.6	0.84	31	In	0.927	170.2	0
Cropped	DFT6c	Y503	C	Left	16.591	6.44	0.092	193	103	0.028	20	33.5			0	In	Exact	1	0	0.6	0.84	31	In	0.927	170.2	0
Cropped	DFT6c	Y503	C	Left	16.697	6.546	0.334	182	86	0.014		20.2			0	In	Exact	1	0	0.6	0.84	31	In	0.927	131.2	0
Cropped	DFT6c	Y503	C	Right	17.121	6.97	0.188	592	718	0.09	16				34	Out	Out	2	-1	0.06	0.41	15	>25%	3.006	111.2	0	C
Cropped	DFT6c	Y503	C	Right	17.323	7.172	0.132	578	710	0.014	49	16.1			39	Out	Out	2	-1	0.06	0.41	15	>25%	3.006	107.6	0	C
Cropped	DFT6c	Y503	C	Right	17.482	7.331	0.197	530	719	0.027	45	48.8			0	In	Margin	1	-1	0.19	0.62	23	In	3.006	112.3	0	C
Cropped	DFT6c	Y503	C	Right	17.693	7.542	0.416	572	735	0.014	28	44.9			0	In	Margin	1	-1	0.19	0.62	23	In	3.006	131.2	0	C
Cropped	DFT6c	Y503	C	Right	18.123	7.972	0.282	557	759	0.014	25	28.3			0	In	Exact	1	0	0.17	0.95	35	In	3.006	128.4	0	C
Cropped	DFT6c	Y503	C	Right	18.42	8.269	0.159	562	784	0.015	64	25.5			0	In	Exact	1	0	0.17	0.95	35	In	3.006	119.1	0	C
Cropped	DFT6c	Y503	C	Right	18.595	8.444	0.261	513	825	0.016	48	63.9			0	In	Exact	1	1	0.03	0.89	33	In	3.006	111.5	0	C
Cropped	DFT6c	Y503	C	Right	18.874	8.723	0.469	469	806	0.018	38	47.9			0	In	Exact	0	0	0.06	0.7	26	In	3.006	123	0	C
Cropped	DFT6c	Y503	C	Right	19.357	9.206	0.213	506	797	0.014	24	38.1			0	In	Exact	1	0	0.17	0.95	35	In	3.006	129.5	0	C
Cropped	DFT6c	Y503	C	Right	19.581	9.43	0.155	530	797	0.011	47	24			0	In	Exact	1	0	0.17	0.95	35	In	3.006	102.6	0	C
Cropped	DFT6c	Y503	C	Right	19.762	9.611	0.365	544	752	0.026		47.1			0	In	Exact	1	0	0.17	0.95	35	In	3.006	87.2	0	C
Plain	DFT5b	Y503	A	Left	0	0	0.139	322	508		271		NewTrial		374	Out	Out	1	-5	0.01	0.05	2	<=25%	0.973	453.1	0
Plain	DFT5b	Y503	A	Left	0.172	0.172	0.348	244	768	0.033	83	271.4			114	Out	Out	0	-2	0.01	0.23	9	<=25%	0.973	453.1	0
Plain	DFT5b	Y503	A	Left	0.536	0.536	0.247	161	775	0.016		83.3			117	Out	Out	-1	-2	0.01	0.08	3	<=25%	0.973	453.1	0
Plain	DFT5b	Y503	A	Left	1.586	1.586	0.126	184	694		126		AfterInvalidFixation		190	Out	Out	-1	-3	0.02	0.1	4	<=25%	27.464		0
Plain	DFT5b	Y503	A	Left	1.733	1.733	0.378	71	639	0.021	29	125.7			279	Out	Out	-2	-4	0.01	0.03	1	<=25%	27.464		0
Plain	DFT5b	Y503	A	Left	2.134	2.134	0.24	53	662	0.023		29.2			270	Out	Out	-3	-3	0.01	0.03	1	<=25%	27.464		0
Plain	DFT5b	Y503	A	Left	3.14	3.14	0.215	163	813		73		AfterInvalidFixation		83	Out	Out	-1	-1	0.04	0.08	3	<=25%	27.464		0
Plain	DFT5b	Y503	A	Left	3.369	3.369	0.26	201	875	0.014	59	72.7			0	In	Margin	-1	-1	0.04	0.08	3	In	27.464		0
Plain	DFT5b	Y503	A	Left	3.652	3.652	0.289	233	924	0.023	94	58.5			0	In	Exact	0	0	0.6	0.72	28	In	27.464		0
Plain	DFT5b	Y503	A	Left	4.318	4.318	0.227	208	833	0.377	88	94.4			49	Out	Out	-1	-1	0.04	0.08	3	<=25%	27.464	141	0
Plain	DFT5b	Y503	A	Left	4.973	4.973	0.108	248	911	0.428	50	87.7			0	In	Exact	0	0	0.6	0.72	28	In	27.464	129	0
Plain	DFT5b	Y503	A	Left	5.091	5.091	0.186	297	920	0.01	50	49.8			0	In	Exact	1	0	0.1	0.9	35	In	27.464	119.9	0
Plain	DFT5b	Y503	A	Left	5.301	5.301	0.768	248	911	0.024	42	49.8			0	In	Exact	0	0	0.6	0.72	28	In	27.464	169.7	0
Plain	DFT5b	Y503	A	Left	6.097	6.097	0.234	217	939	0.028	57	41.8			0	In	Exact	0	0	0.6	0.72	28	In	27.464	243.5	0
Plain	DFT5b	Y503	A	Left	6.723	6.723	0.104	258	899	0.392	199	57.3			0	In	Exact	0	0	0.6	0.72	28	In	27.464	231.9	0
Plain	DFT5b	Y503	A	Left	6.925	6.925	0.256	152	730	0.098	200	199.5			162	Out	Out	-1	-3	0.02	0.1	4	<=25%	27.464	210	0
Plain	DFT5b	Y503	A	Left	7.213	7.213	0.215	250	904	0.032	63	199.7			0	In	Exact	0	0	0.6	0.72	28	In	27.464	264.2	0
Plain	DFT5b	Y503	A	Left	7.444	7.444	0.281	305	934	0.016	40	62.6			0	In	Exact	1	0	0.1	0.9	35	In	27.464	301	0
Plain	DFT5b	Y503	A	Left	7.74	7.74	0.422	267	922	0.015	29	39.8			0	In	Exact	0	0	0.6	0.72	28	In	27.464	231.5	0
Plain	DFT5b	Y503	A	Left	8.176	8.176	0.147	238	924	0.014	40	29.1			0	In	Exact	0	0	0.6	0.72	28	In	27.464	126.9	0
Plain	DFT5b	Y503	A	Left	8.336	8.336	0.285	200	938	0.013	46	40.5			0	In	Margin	-1	0	0.04	0.18	7	In	27.464	99	0
Plain	DFT5b	Y503	A	Left	8.638	8.638	0.093	245	949	0.017	22	46.3			0	In	Exact	0	0	0.6	0.72	28	In	27.464	86	0
Plain	DFT5b	Y503	A	Left	8.746	8.746	0.358	266	944	0.015	45	21.6			0	In	Exact	0	0	0.6	0.72	28	In	27.464	104.2	0
Plain	DFT5b	Y503	A	Left	9.118	9.118	0.57	222	953	0.014	17	44.9			0	In	Exact	0	0	0.6	0.72	28	In	27.464	86.1	0
Plain	DFT5b	Y503	A	Left	9.708	9.708	0.357	238	946	0.02	40	17.5			0	In	Exact	0	0	0.6	0.72	28	In	27.464	85.6	0
Plain	DFT5b	Y503	A	Left	10.079	10.079	0.118	276	934	0.014	38	39.8			0	In	Exact	0	0	0.6	0.72	28	In	27.464	81.3	0
Plain	DFT5b	Y503	A	Left	10.52	10.52	0.228	312	923	0.323	51	37.6			0	In	Exact	1	0	0.1	0.9	35	In	27.464	79.4	0
Plain	DFT5b	Y503	A	Left	10.758	10.758	0.357	265	904	0.01	40	50.7			0	In	Exact	0	0	0.6	0.72	28	In	27.464	86.7	0
Plain	DFT5b	Y503	A	Left	11.13	11.13	0.446	272	943	0.015	34	39.6			0	In	Exact	0	0	0.6	0.72	28	In	27.464	87.9	0
Plain	DFT5b	Y503	A	Left	11.7	11.7	0.175	242	958	0.124	18	33.5			0	In	Exact	0	1	0.1	0.67	26	In	27.464	88	0
Plain	DFT5b	Y503	A	Left	11.993	11.993	0.244	257	948	0.118	24	18			0	In	Exact	0	0	0.6	0.72	28	In	27.464	74.7	0
Plain	DFT5b	Y503	A	Left	12.254	12.254	0.142	260	972	0.017	49	24.2			0	In	Exact	0	1	0.1	0.67	26	In	27.464	80.7	0
Plain	DFT5b	Y503	A	Left	12.748	12.748	0.211	268	924	0.352	28	48.7			0	In	Exact	0	0	0.6	0.72	28	In	27.464	86.7	0
Plain	DFT5b	Y503	A	Left	12.97	12.97	0.362	289	943	0.011	34	28.3			0	In	Exact	1	0	0.1	0.9	35	In	27.464	90.2	0
Plain	DFT5b	Y503	A	Left	13.345	13.345	0.094	262	923	0.013	11	33.6			0	In	Exact	0	0	0.6	0.72	28	In	27.464	86.5	0
Plain	DFT5b	Y503	A	Left	13.452	13.452	0.14	252	928	0.013	28	11.2			0	In	Exact	0	0	0.6	0.72	28	In	27.464	110.6	0
Plain	DFT5b	Y503	A	Left	13.612	13.612	0.312	227	941	0.02	24	28.2			0	In	Exact	0	0	0.6	0.72	28	In	27.464	97.7	0
Plain	DFT5b	Y503	A	Left	13.954	13.954	0.315	203	945	0.03	79	24.3			0	In	Margin	-1	0	0.04	0.18	7	In	27.464	103.3	0
Plain	DFT5b	Y503	A	Left	14.282	14.282	0.314	277	918	0.013	35	78.8			0	In	Exact	0	0	0.6	0.72	28	In	27.464	82.3	0
Plain	DFT5b	Y503	A	Left	14.629	14.629	0.497	306	937	0.033	36	34.7			0	In	Exact	1	0	0.1	0.9	35	In	27.464	75.7	0
Plain	DFT5b	Y503	A	Left	15.149	15.149	0.264	270	943	0.023	26	36.5			0	In	Exact	0	0	0.6	0.72	28	In	27.464	58.9	0
Plain	DFT5b	Y503	A	Left	15.425	15.425	0.804	251	925	0.012	21	26.2			0	In	Exact	0	0	0.6	0.72	28	In	27.464	42.8	0
Plain	DFT5b	Y503	A	Left	16.242	16.242	0.293	234	937	0.013	24	20.8			0	In	Exact	0	0	0.6	0.72	28	In	27.464	39.2	0
Plain	DFT5b	Y503	A	Left	16.554	16.554	1.152	253	922	0.019	15	24.2			0	In	Exact	0	0	0.6	0.72	28	In	27.464	41.9	0
Plain	DFT5b	Y503	A	Left	17.721	17.721	0.229	246	935	0.015	29	14.8			0	In	Exact	0	0	0.6	0.72	28	In	27.464	54.3	0
Plain	DFT5b	Y503	A	Left	17.969	17.969	0.53	223	953	0.019	38	29.2			0	In	Exact	0	0	0.6	0.72	28	In	27.464	81.4	0
Plain	DFT5b	Y503	A	Left	18.515	18.515	0.286	254	931	0.016	83	38			0	In	Exact	0	0	0.6	0.72	28	In	27.464	82.7	0
Plain	DFT5b	Y503	A	Left	18.813	18.813	0.488	177	899	0.012	103	83.4			32	Out	Out	-1	0	0.04	0.18	7	<=25%	27.464	117	0
Plain	DFT5b	Y503	A	Left	19.618	19.618	0.216	276	927	0.317	29	102.9			0	In	Exact	0	0	0.6	0.72	28	In	27.464	114.1	0
Plain	DFT5b	Y503	A	Left	19.846	19.846	0.306	248	936	0.012	30	29.4			0	In	Exact	0	0	0.6	0.72	28	In	27.464	124.9	0
Plain	DFT5b	Y503	A	Left	20.169	20.169	0.224	258	964	0.017	19	29.7			0	In	Exact	0	1	0.1	0.67	26	In	27.464	106.4	0
Plain	DFT5b	Y503	A	Left	20.403	20.403	0.214	275	956	0.01	31	18.8			0	In	Exact	0	0	0.6	0.72	28	In	27.464	136.6	0
Plain	DFT5b	Y503	A	Left	20.629	20.629	0.251	278	925	0.012	42	31.1			0	In	Exact	0	0	0.6	0.72	28	In	27.464	117	0
Plain	DFT5b	Y503	A	Left	20.895	20.895	0.309	240	906	0.015	113	42.5			0	In	Exact	0	0	0.6	0.72	28	In	27.464	114.7	0
Plain	DFT5b	Y503	A	Left	21.226	21.226	0.328	346	945	0.022	91	112.9			0	In	Exact	1	0	0.1	0.9	35	In	27.464	119.7	0
Plain	DFT5b	Y503	A	Left	21.572	21.572	1.062	257	926	0.018	27	91			0	In	Exact	0	0	0.6	0.72	28	In	27.464	100.5	0
Plain	DFT5b	Y503	A	Left	22.658	22.658	0.326	282	935	0.024	23	26.6			0	In	Exact	0	0	0.6	0.72	28	In	27.464	92.7	0
Plain	DFT5b	Y503	A	Left	22.996	22.996	0.139	261	926	0.012	10	22.8			0	In	Exact	0	0	0.6	0.72	28	In	27.464	52.8	0
Plain	DFT5b	Y503	A	Left	23.586	23.586	0.088	271	925	0.451	9	10			0	In	Exact	0	0	0.6	0.72	28	In	27.464	33.8	0
Plain	DFT5b	Y503	A	Left	23.699	23.699	0.129	278	920	0.025	21	8.6			0	In	Exact	0	0	0.6	0.72	28	In	27.464	45	0
Plain	DFT5b	Y503	A	Left	24.128	24.128	0.506	266	937	0.3	24	20.8			0	In	Exact	0	0	0.6	0.72	28	In	27.464	41.2	0
Plain	DFT5b	Y503	A	Left	24.703	24.703	0.21	290	940	0.069	22	24.2			0	In	Exact	1	0	0.1	0.9	35	In	27.464	47.6	0
Plain	DFT5b	Y503	A	Left	24.926	24.926	0.141	279	959	0.013	17	22			0	In	Exact	0	1	0.1	0.67	26	In	27.464	44.7	0
Plain	DFT5b	Y503	A	Left	25.08	25.08	0.407	268	972	0.013	9	17			0	In	Exact	0	1	0.1	0.67	26	In	27.464	58.5	0
Plain	DFT5b	Y503	A	Left	25.568	25.568	0.152	268	981	0.081	10	9			0	In	Exact	0	1	0.1	0.67	26	In	27.464	87.1	0
Plain	DFT5b	Y503	A	Left	25.734	25.734	0.273	258	979	0.014	47	10.2			0	In	Exact	0	1	0.1	0.67	26	In	27.464	83.1	0
Plain	DFT5b	Y503	A	Left	26.207	26.207	0.127	266	933	0.2	53	46.7			0	In	Exact	0	0	0.6	0.72	28	In	27.464	86.5	0
Plain	DFT5b	Y503	A	Left	26.384	26.384	0.132	213	936	0.05	44	53.1			0	In	Exact	0	0	0.6	0.72	28	In	27.464	87.9	0
Plain	DFT5b	Y503	A	Left	26.665	26.665	0.43	256	946	0.149	40	44.1			0	In	Exact	0	0	0.6	0.72	28	In	27.464	92.6	0
Plain	DFT5b	Y503	A	Left	27.168	27.168	0.263	216	941	0.073	48	40.3			0	In	Exact	0	0	0.6	0.72	28	In	27.464	94.5	0
Plain	DFT5b	Y503	A	Left	27.637	27.637	0.694	258	917	0.206	42	48.4			0	In	Exact	0	0	0.6	0.72	28	In	27.464	80.8	0
Plain	DFT5b	Y503	A	Left	28.611	28.611	0.089	255	959	0.28	41	42.1			0	In	Exact	0	1	0.1	0.67	26	In	27.464	71.8	0
Plain	DFT5b	Y503	A	Left	28.869	28.869	0.181	294	970	0.169	79	40.5			0	In	Exact	1	1	0.02	0.69	27	In	27.464	69.6	0
Plain	DFT5b	Y503	A	Left	30.001	30.001	0.084	260	899	0.951	129	78.7	AfterDataGap		0	In	Exact	0	0	0.6	0.72	28	In	0.084	0	0
Plain	DFT5b	Y503	A	Left	31.109	31.109	0.35	291	1024	1.024	32	128.8	AfterDataGap		0	In	Exact	1	1	0.02	0.69	27	In	2.55	134	0
Plain	DFT5b	Y503	A	Left	31.695	31.695	0.152	278	1053	0.236	130	31.8			0	In	Margin	0	2	0.01	0.08	3	In	2.55	112.7	0
Plain	DFT5b	Y503	A	Left	31.894	31.894	0.194	272	923	0.047	5	130.1			0	In	Exact	0	0	0.6	0.72	28	In	2.55	106.9	0
Plain	DFT5b	Y503	A	Left	32.185	32.185	0.17	276	920	0.097	22	5			0	In	Exact	0	0	0.6	0.72	28	In	2.55	106.5	0
Plain	DFT5b	Y503	A	Left	32.419	32.419	0.366	277	898	0.064	30	22			0	In	Exact	0	0	0.6	0.72	28	In	2.55	122.1	0
Plain	DFT5b	Y503	A	Left	32.797	32.797	0.365	249	910	0.012	52	30.5			0	In	Exact	0	0	0.6	0.72	28	In	2.55	62.2	0
Plain	DFT5b	Y503	A	Left	33.188	33.188	0.471	301	915	0.026		52.2			0	In	Exact	1	0	0.1	0.9	35	In	2.55	71	0
Plain	DFT5b	Y503	C	Right	33.734	0	0.206	410	716	0.075	84				67	Out	Out	-1	-1	0.07	0.13	5	<=25%	4.031	257.3	0	AS
Plain	DFT5b	Y503	C	Right	33.956	0.222	0.188	486	751	0.016	114	83.7		Y	0	In	Exact	0	0	0.14	0.59	23	In	4.031	208.3	0	C
Plain	DFT5b	Y503	C	Right	34.252	0.518	0.238	578	818	0.108	23	113.8			0	In	Exact	1	1	0.21	0.77	30	In	4.031	155.4	0	C
Plain	DFT5b	Y503	C	Right	34.5	0.766	0.092	557	808	0.01	25	23.3			0	In	Exact	1	1	0.21	0.77	30	In	4.031	151.5	0	C
Plain	DFT5b	Y503	C	Right	34.615	0.881	0.299	564	784	0.023	15	25			0	In	Exact	1	0	0.36	0.82	32	In	4.031	117.4	0	C
Plain	DFT5b	Y503	C	Right	34.928	1.194	0.481	578	788	0.014	23	14.6			0	In	Exact	1	0	0.36	0.82	32	In	4.031	67.9	0	C
Plain	DFT5b	Y503	C	Right	35.433	1.699	0.171	555	786	0.024	16	23.1			0	In	Exact	1	0	0.36	0.82	32	In	4.031	68.2	0	C
Plain	DFT5b	Y503	C	Right	35.628	1.894	0.162	567	796	0.024	23	15.6			0	In	Exact	1	0	0.36	0.82	32	In	4.031	62.2	0	C
Plain	DFT5b	Y503	C	Right	35.804	2.07	0.286	555	816	0.014	23	23.3			0	In	Exact	1	1	0.21	0.77	30	In	4.031	63.4	0	C
Plain	DFT5b	Y503	C	Right	36.12	2.386	0.203	540	833	0.03	17	22.7			0	In	Exact	0	1	0.21	0.64	25	In	4.031	70.6	0	C
Plain	DFT5b	Y503	C	Right	36.362	2.628	0.129	525	824	0.039	19	17.5			0	In	Exact	0	1	0.21	0.64	25	In	4.031	61.9	0	C
Plain	DFT5b	Y503	C	Right	36.602	2.868	0.241	528	805	0.111	26	19.2			0	In	Exact	0	1	0.21	0.64	25	In	4.031	55.5	0	C
Plain	DFT5b	Y503	C	Right	36.854	3.12	0.345	551	792	0.011	23	26.4			0	In	Exact	1	0	0.36	0.82	32	In	4.031	52.4	0	C
Plain	DFT5b	Y503	C	Right	37.214	3.48	0.551	529	799	0.015		23.1			0	In	Exact	0	0	0.14	0.59	23	In	4.031	49	0	C
Latent	DFT4a	Y503	A	Left	0	0	0.284	597	797		169		NewTrial		0	In	Exact	0	0	0.31	0.94	33	In	28.013	175.8	0
Latent	DFT4a	Y503	A	Left	0.318	0.318	0.235	697	661	0.034	12	168.8			121	Out	Out	1	-2	0.03	0.46	16	>25%	28.013	290	0
Latent	DFT4a	Y503	A	Left	0.566	0.566	0.502	693	650	0.013	51	11.7			132	Out	Out	1	-2	0.03	0.46	16	>25%	28.013	219.1	0
Latent	DFT4a	Y503	A	Left	1.08	1.08	0.238	743	661	0.012	222	51.2			124	Out	Out	2	-2	0.02	0.66	23	Majority	28.013	188.8	0
Latent	DFT4a	Y503	A	Left	1.36	1.36	0.206	618	845	0.042	45	222.4			0	In	Exact	0	0	0.31	0.94	33	In	28.013	148.5	0
Latent	DFT4a	Y503	A	Left	1.576	1.576	0.701	590	880	0.01	26	44.8			0	In	Exact	0	1	0.43	0.74	26	In	28.013	154.2	0
Latent	DFT4a	Y503	A	Left	2.314	2.314	0.466	616	879	0.037	32	26			0	In	Exact	0	1	0.43	0.74	26	In	28.013	146.6	0
Latent	DFT4a	Y503	A	Left	2.793	2.793	0.138	588	894	0.013	23	31.8			0	In	Exact	0	1	0.43	0.74	26	In	28.013	71	0
Latent	DFT4a	Y503	A	Left	2.95	2.95	0.205	565	895	0.019	52	23			0	In	Margin	-1	1	0.05	0.17	6	In	28.013	77.7	0
Latent	DFT4a	Y503	A	Left	3.179	3.179	0.631	570	843	0.024	34	52.2			0	In	Exact	0	0	0.31	0.94	33	In	28.013	92.6	0
Latent	DFT4a	Y503	A	Left	3.857	3.857	0.488	573	809	0.047	83	34.1			0	In	Exact	0	0	0.31	0.94	33	In	28.013	83.1	0
Latent	DFT4a	Y503	A	Left	4.366	4.366	0.433	577	892	0.021	41	83.1			0	In	Exact	0	1	0.43	0.74	26	In	28.013	92.1	0
Latent	DFT4a	Y503	A	Left	4.822	4.822	0.361	563	853	0.023	57	41.4			0	In	Margin	-1	0	0.05	0.14	5	In	28.013	81.1	0
Latent	DFT4a	Y503	A	Left	5.198	5.198	1.099	575	797	0.015	56	57.3			0	In	Exact	0	0	0.31	0.94	33	In	28.013	86.1	0
Latent	DFT4a	Y503	A	Left	6.309	6.309	0.158	583	852	0.012	42	55.6			0	In	Exact	0	0	0.31	0.94	33	In	28.013	72.4	0
Latent	DFT4a	Y503	A	Left	6.484	6.484	0.56	583	894	0.017	32	42			0	In	Exact	0	1	0.43	0.74	26	In	28.013	73.9	0
Latent	DFT4a	Y503	A	Left	7.076	7.076	0.398	553	883	0.032	34	32			0	In	Margin	-1	1	0.05	0.17	6	In	28.013	64.8	0
Latent	DFT4a	Y503	A	Left	7.513	7.513	0.476	579	905	0.039	23	34.1			0	In	Exact	0	1	0.43	0.74	26	In	28.013	68.3	0
Latent	DFT4a	Y503	A	Left	8.004	8.004	0.121	599	917	0.015	24	23.3			0	In	Exact	0	1	0.43	0.74	26	In	28.013	56.2	0
Latent	DFT4a	Y503	A	Left	8.142	8.142	0.305	605	894	0.017	31	23.8			0	In	Exact	0	1	0.43	0.74	26	In	28.013	57.7	0
Latent	DFT4a	Y503	A	Left	8.463	8.463	0.576	589	921	0.016	24	31.4			0	In	Exact	0	1	0.43	0.74	26	In	28.013	49.6	0
Latent	DFT4a	Y503	A	Left	9.075	9.075	0.409	579	899	0.036	21	24.2			0	In	Exact	0	1	0.43	0.74	26	In	28.013	53.1	0
Latent	DFT4a	Y503	A	Left	9.505	9.505	0.308	572	879	0.021	32	21.2			0	In	Exact	0	1	0.43	0.74	26	In	28.013	53.4	0
Latent	DFT4a	Y503	A	Left	9.823	9.823	0.834	600	895	0.01	38	32.2			0	In	Exact	0	1	0.43	0.74	26	In	28.013	46.6	0
Latent	DFT4a	Y503	A	Left	10.696	10.696	0.53	610	858	0.039	30	38.3			0	In	Exact	0	1	0.43	0.74	26	In	28.013	49.4	0
Latent	DFT4a	Y503	A	Left	11.245	11.245	0.217	611	888	0.019	32	30			0	In	Exact	0	1	0.43	0.74	26	In	28.013	54.5	0
Latent	DFT4a	Y503	A	Left	11.479	11.479	0.799	604	919	0.017	25	31.8			0	In	Exact	0	1	0.43	0.74	26	In	28.013	52.4	0
Latent	DFT4a	Y503	A	Left	12.309	12.309	0.381	589	939	0.031	46	25			0	In	Margin	0	2	0.03	0.09	3	In	28.013	50.4	0
Latent	DFT4a	Y503	A	Left	12.707	12.707	0.529	568	898	0.017	20	46.1			0	In	Exact	0	1	0.43	0.74	26	In	28.013	60.4	0
Latent	DFT4a	Y503	A	Left	13.251	13.251	0.218	582	912	0.015	24	19.8			0	In	Exact	0	1	0.43	0.74	26	In	28.013	60.8	0
Latent	DFT4a	Y503	A	Left	13.49	13.49	0.713	582	936	0.021	95	24			0	In	Margin	0	2	0.03	0.09	3	In	28.013	69.8	0
Latent	DFT4a	Y503	A	Left	14.238	14.238	1.008	612	846	0.035	30	94.9			0	In	Exact	0	0	0.31	0.94	33	In	28.013	58.5	0
Latent	DFT4a	Y503	A	Left	15.255	15.255	0.171	642	850	0.009	32	30.3			0	In	Exact	0	0	0.31	0.94	33	In	28.013	62	0
Latent	DFT4a	Y503	A	Left	15.437	15.437	0.414	646	882	0.011	28	32.2			0	In	Exact	1	1	0.05	0.77	27	In	28.013	60	0
Latent	DFT4a	Y503	A	Left	15.878	15.878	0.746	645	854	0.027	35	28			0	In	Exact	1	0	0.03	0.94	33	In	28.013	59.1	0
Latent	DFT4a	Y503	A	Left	16.666	16.666	0.537	655	888	0.042	26	35.4			0	In	Exact	1	1	0.05	0.77	27	In	28.013	72	0
Latent	DFT4a	Y503	A	Left	17.229	17.229	0.379	652	914	0.026	53	26.2			0	In	Exact	1	1	0.05	0.77	27	In	28.013	72.1	0
Latent	DFT4a	Y503	A	Left	17.629	17.629	0.083	599	913	0.021	35	53			0	In	Exact	0	1	0.43	0.74	26	In	28.013	68.9	0
Latent	DFT4a	Y503	A	Left	17.73	17.73	0.438	568	897	0.018	34	34.9			0	In	Exact	0	1	0.43	0.74	26	In	28.013	74.8	0
Latent	DFT4a	Y503	A	Left	18.199	18.199	0.167	578	865	0.031	44	33.5			0	In	Exact	0	1	0.43	0.74	26	In	28.013	81.9	0
Latent	DFT4a	Y503	A	Left	18.378	18.378	0.798	613	838	0.012	54	44.2			0	In	Exact	0	0	0.31	0.94	33	In	28.013	74.4	0
Latent	DFT4a	Y503	A	Left	19.476	19.476	0.478	588	886	0.3	50	54.1			0	In	Exact	0	1	0.43	0.74	26	In	28.013	82.2	0
Latent	DFT4a	Y503	A	Left	19.987	19.987	0.53	616	927	0.033	16	49.6			0	In	Exact	0	1	0.43	0.74	26	In	28.013	80.5	0
Latent	DFT4a	Y503	A	Left	20.526	20.526	0.23	600	924	0.009	77	16.3			0	In	Exact	0	1	0.43	0.74	26	In	28.013	79.9	0
Latent	DFT4a	Y503	A	Left	20.769	20.769	0.305	636	856	0.013	24	76.9			0	In	Exact	0	0	0.31	0.94	33	In	28.013	95.8	0
Latent	DFT4a	Y503	A	Left	21.095	21.095	0.394	641	833	0.021	69	23.5			0	In	Exact	0	0	0.31	0.94	33	In	28.013	95.6	0
Latent	DFT4a	Y503	A	Left	21.516	21.516	0.486	573	821	0.027	52	69.1			0	In	Exact	0	0	0.31	0.94	33	In	28.013	109.1	0
Latent	DFT4a	Y503	A	Left	22.035	22.035	0.439	582	872	0.033	21	51.8			0	In	Exact	0	1	0.43	0.74	26	In	28.013	95.8	0
Latent	DFT4a	Y503	A	Left	22.499	22.499	0.188	566	885	0.025	41	20.6			0	In	Margin	-1	1	0.05	0.17	6	In	28.013	81.9	0
Latent	DFT4a	Y503	A	Left	22.699	22.699	0.416	591	853	0.012	43	40.6			0	In	Exact	0	0	0.31	0.94	33	In	28.013	89.6	0
Latent	DFT4a	Y503	A	Left	23.128	23.128	0.238	548	848	0.013	30	43.3			0	In	Margin	-1	0	0.05	0.14	5	In	28.013	86	0
Latent	DFT4a	Y503	A	Left	23.388	23.388	0.826	561	821	0.022	83	30			0	In	Margin	-1	0	0.05	0.14	5	In	28.013	91.4	0
Latent	DFT4a	Y503	A	Left	24.24	24.24	0.28	579	902	0.026	27	83			0	In	Exact	0	1	0.43	0.74	26	In	28.013	85.2	0
Latent	DFT4a	Y503	A	Left	24.553	24.553	0.326	596	881	0.033	42	27			0	In	Exact	0	1	0.43	0.74	26	In	28.013	79.7	0
Latent	DFT4a	Y503	A	Left	24.894	24.894	0.519	610	841	0.015	32	42.4			0	In	Exact	0	0	0.31	0.94	33	In	28.013	76.6	0
Latent	DFT4a	Y503	A	Left	25.444	25.444	0.276	640	831	0.031	24	31.6			0	In	Exact	0	0	0.31	0.94	33	In	28.013	84.8	0
Latent	DFT4a	Y503	A	Left	26.015	26.015	0.095	629	810	0.295	30	23.7			0	In	Exact	0	0	0.31	0.94	33	In	28.013	68.5	0
Latent	DFT4a	Y503	A	Left	26.121	26.121	0.366	656	822	0.011	52	29.5			0	In	Exact	1	0	0.03	0.94	33	In	28.013	54	0
Latent	DFT4a	Y503	A	Left	26.534	26.534	0.14	612	850	0.047	11	52.2			0	In	Exact	0	0	0.31	0.94	33	In	28.013	53.2	0
Latent	DFT4a	Y503	A	Left	26.684	26.684	0.647	602	846	0.01	21	10.8			0	In	Exact	0	0	0.31	0.94	33	In	28.013	56.6	0
Latent	DFT4a	Y503	A	Left	27.36	27.36	0.653	621	838	0.029		20.6			0	In	Exact	0	0	0.31	0.94	33	In	28.013	44.2	0
Latent	DFT4a	Y503	C	Right	28.102	0	0.22	391	691	0.089	19			Y	0	In	Margin	1	2	0.07	0.37	13	In	1.569	320.4	0	AS
Latent	DFT4a	Y503	C	Right	28.331	0.229	0.15	379	676	0.009	120	19.2			0	In	Exact	1	1	0.43	0.83	29	In	1.569	275.6	0	AS
Latent	DFT4a	Y503	C	Right	28.503	0.401	0.18	285	750	0.022	105	119.6			72	Out	Out	0	2	0.07	0.2	7	<=25%	1.569	196.3	0	AS
Latent	DFT4a	Y503	C	Right	28.709	0.607	0.155	293	645	0.026	41	105.3			0	In	Exact	0	1	0.21	0.89	31	In	1.569	196.3	0	C
Latent	DFT4a	Y503	C	Right	28.876	0.774	0.261	324	618	0.012	23	41.1			0	In	Exact	1	1	0.43	0.83	29	In	1.569	215.6	0	C
Latent	DFT4a	Y503	C	Right	29.152	1.05	0.519	330	596	0.015		22.8			0	In	Exact	1	0	0.07	0.83	29	In	1.569	144.9	0	C
Latent	DFT4a	Y503	C	Left	29.762	1.66	0.376	598	856	0.091					0	In	Exact	0	0	1	0.86	30	In	0.376	0	0
Latent	DFT4a	Y503	C	Right	30.215	2.113	0.218	356	606	0.077	46				0	In	Exact	1	1	0.43	0.83	29	In	2.744	175.7	0	C
Latent	DFT4a	Y503	C	Right	30.445	2.343	0.274	320	634	0.012	28	45.6			0	In	Exact	1	1	0.43	0.83	29	In	2.744	230.3	0	C
Latent	DFT4a	Y503	C	Right	30.733	2.631	0.137	340	615	0.014	82	27.6			0	In	Exact	1	1	0.43	0.83	29	In	2.744	304.4	0	C
Latent	DFT4a	Y503	C	Right	30.895	2.793	0.205	413	653	0.025	121	82.3			0	In	Margin	2	1	0.07	0.49	17	In	2.744	293.7	0	C
Latent	DFT4a	Y503	C	Right	31.135	3.033	0.281	528	691	0.035	239	121.1			134	Out	Out	3	2	0.07	0.17	6	<=25%	2.744	227.8	0	C
Latent	DFT4a	Y503	C	Right	31.451	3.349	0.459	296	632	0.035	27	239.4			0	In	Exact	0	1	0.21	0.89	31	In	2.744	244.8	0	C
Latent	DFT4a	Y503	C	Right	31.924	3.822	0.14	279	611	0.014	75	27			0	In	Exact	0	1	0.21	0.89	31	In	2.744	224.2	0	C
Latent	DFT4a	Y503	C	Right	32.083	3.981	0.876	342	652	0.019		75.2			0	In	Exact	1	1	0.43	0.83	29	In	2.744	187.3	0	C
Latent	DFT1a	Y503	A	Left	0	0	0.157	808	948		156		NewTrial		53	Out	Out	0	2	0.04	0.23	8	<=25%	7.618	378.8	0
Latent	DFT1a	Y503	A	Left	0.182	0.182	0.241	822	793	0.025	116	155.6			0	In	Exact	0	0	0.15	0.86	30	In	7.618	451.7	0
Latent	DFT1a	Y503	A	Left	0.461	0.461	0.2	827	677	0.038	148	116.1			68	Out	Out	0	-1	0.04	0.46	16	>25%	7.618	344.2	0
Latent	DFT1a	Y503	A	Left	0.949	0.949	0.158	765	543	0.288	284	147.6			203	Out	Out	-1	-3	0.04	0.31	11	>25%	7.618	327.7	0
Latent	DFT1a	Y503	A	Left	1.146	1.146	0.412	854	813	0.039	69	284.3			0	In	Exact	0	0	0.15	0.86	30	In	7.618	273	0
Latent	DFT1a	Y503	A	Left	1.92	1.92	0.326	921	795	0.362	26	69.4			0	In	Exact	1	0	0.38	0.94	33	In	7.618	242.1	0
Latent	DFT1a	Y503	A	Left	2.266	2.266	0.173	895	791	0.02	70	26.3			0	In	Exact	1	0	0.38	0.94	33	In	7.618	218.8	0
Latent	DFT1a	Y503	A	Left	2.454	2.454	0.343	947	744	0.015	23	70.1			0	In	Margin	2	-1	0.08	0.06	2	In	7.618	124.3	0
Latent	DFT1a	Y503	A	Left	2.806	2.806	0.219	970	743	0.009	79	23			33	Out	Out	2	-1	0.08	0.06	2	<=25%	7.618	147.4	0
Latent	DFT1a	Y503	A	Left	3.041	3.041	0.432	903	785	0.016	52	79.1			0	In	Exact	1	0	0.38	0.94	33	In	7.618	168.4	0
Latent	DFT1a	Y503	A	Left	3.487	3.487	0.232	857	809	0.014	44	51.9			0	In	Exact	0	0	0.15	0.86	30	In	7.618	141.7	0
Latent	DFT1a	Y503	A	Left	3.732	3.732	0.185	886	842	0.013	37	43.9			0	In	Exact	1	1	0.15	0.94	33	In	7.618	151.5	0
Latent	DFT1a	Y503	A	Left	3.928	3.928	0.152	917	821	0.011	21	37.4			0	In	Exact	1	1	0.15	0.94	33	In	7.618	133.7	0
Latent	DFT1a	Y503	A	Left	4.09	4.09	0.17	935	811	0.01	29	20.6			0	In	Exact	1	0	0.38	0.94	33	In	7.618	148.1	0
Latent	DFT1a	Y503	A	Left	4.271	4.271	0.263	925	838	0.011	35	28.8			0	In	Exact	1	1	0.15	0.94	33	In	7.618	137.7	0
Latent	DFT1a	Y503	A	Left	4.547	4.547	0.123	890	841	0.013	37	35.1			0	In	Exact	1	1	0.15	0.94	33	In	7.618	138.4	0
Latent	DFT1a	Y503	A	Left	4.685	4.685	0.174	855	854	0.015	30	37.3			0	In	Exact	0	1	0.12	0.74	26	In	7.618	145	0
Latent	DFT1a	Y503	A	Left	4.871	4.871	0.239	828	868	0.012	57	30.4			0	In	Exact	0	1	0.12	0.74	26	In	7.618	140.3	0
Latent	DFT1a	Y503	A	Left	5.13	5.13	0.306	841	813	0.02	51	56.5			0	In	Exact	0	0	0.15	0.86	30	In	7.618	139.4	0
Latent	DFT1a	Y503	A	Left	5.447	5.447	0.293	887	791	0.011	21	51			0	In	Exact	1	0	0.38	0.94	33	In	7.618	138.4	0
Latent	DFT1a	Y503	A	Left	5.752	5.752	0.166	906	783	0.012	36	20.6			0	In	Exact	1	0	0.38	0.94	33	In	7.618	155.4	0
Latent	DFT1a	Y503	A	Left	5.934	5.934	0.278	878	760	0.016	96	36.2			0	In	Exact	1	0	0.38	0.94	33	In	7.618	149.3	0
Latent	DFT1a	Y503	A	Left	6.324	6.324	0.461	816	833	0.112	59	95.8			0	In	Exact	0	1	0.12	0.74	26	In	7.618	149.2	0
Latent	DFT1a	Y503	A	Left	6.801	6.801	0.121	865	801	0.016	57	58.5			0	In	Exact	1	0	0.38	0.94	33	In	7.618	162.5	0
Latent	DFT1a	Y503	A	Left	6.936	6.936	0.335	914	771	0.014	55	57.5			0	In	Exact	1	0	0.38	0.94	33	In	7.618	158.5	0
Latent	DFT1a	Y503	A	Left	7.287	7.287	0.331	877	812	0.016		55.2			0	In	Exact	1	0	0.38	0.94	33	In	7.618	132.3	0
Latent	DFT1a	Y503	C	Right	7.679	0	0.154	597	666	0.061	97			Y	0	In	Margin	0	-1	0.09	0.29	10	In	5.377	161.3	0	C
Latent	DFT1a	Y503	C	Right	7.852	0.173	0.137	668	732	0.019	46	96.9			0	In	Exact	1	0	0.18	0.94	33	In	5.377	138.5	0	C
Latent	DFT1a	Y503	C	Right	8.003	0.324	0.477	622	726	0.014	36	46.4			0	In	Exact	0	0	0.64	0.57	20	In	5.377	81.3	0	C
Latent	DFT1a	Y503	C	Right	8.517	0.838	0.276	641	757	0.037	40	36.4			0	In	Exact	0	0	0.64	0.57	20	In	5.377	89.2	0	C
Latent	DFT1a	Y503	C	Right	8.806	1.127	0.459	602	766	0.013	22	40			0	In	Exact	0	1	0.09	0.54	19	In	5.377	62.1	0	C
Latent	DFT1a	Y503	C	Right	9.282	1.603	1.371	600	744	0.017	43	22.1			0	In	Exact	0	0	0.64	0.57	20	In	5.377	60.7	0	C
Latent	DFT1a	Y503	C	Right	10.677	2.998	0.192	634	718	0.024	24	42.8			0	In	Exact	0	0	0.64	0.57	20	In	5.377	50.9	0	C
Latent	DFT1a	Y503	C	Right	10.881	3.202	0.384	656	708	0.012	49	24.2			0	In	Exact	1	0	0.18	0.94	33	In	5.377	47.8	0	C
Latent	DFT1a	Y503	C	Right	11.279	3.6	0.255	612	729	0.014	18	48.8			0	In	Exact	0	0	0.64	0.57	20	In	5.377	48	0	C
Latent	DFT1a	Y503	C	Right	11.552	3.873	0.805	600	742	0.018	48	17.7			0	In	Exact	0	0	0.64	0.57	20	In	5.377	58.1	0	C
Latent	DFT1a	Y503	C	Right	12.37	4.691	0.686	630	705	0.013		47.6			0	In	Exact	0	0	0.64	0.57	20	In	5.377	52.5	0	C
Latent	DFT1a	Y504	A	Left	0	0	0.142	575	572		284		NewTrial		274	Out	Out	-3	-3	0.03	0.06	2	<=25%	5.435	411.7	0
Latent	DFT1a	Y504	A	Left	0.195	0.195	0.206	796	751	0.053	71	284.4			0	In	Exact	0	0	0.22	0.86	30	In	5.435		0
Latent	DFT1a	Y504	A	Left	0.427	0.427	0.223	862	776	0.026	39	70.6			0	In	Exact	1	0	0.22	0.94	33	In	5.435		0
Latent	DFT1a	Y504	A	Left	0.664	0.664	0.293	901	777	0.014		39			0	In	Exact	1	0	0.22	0.94	33	In	5.435		0
Latent	DFT1a	Y504	A	Left	1.727	1.727	0.296	853	749		47		AfterInvalidFixation		0	In	Exact	0	0	0.22	0.86	30	In	5.435		0
Latent	DFT1a	Y504	A	Left	2.042	2.042	0.271	866	794	0.019	35	46.8			0	In	Exact	1	0	0.22	0.94	33	In	5.435		0
Latent	DFT1a	Y504	A	Left	2.326	2.326	0.418	901	798	0.013	328	35.2			0	In	Exact	1	0	0.22	0.94	33	In	5.435		0
Latent	DFT1a	Y504	A	Left	2.795	2.795	0.414	665	570	0.051		328.1			213	Out	Out	-2	-3	0.03	0.06	2	<=25%	5.435		0
Latent	DFT1a	Y504	A	Left	3.939	3.939	0.267	877	805		84		AfterInvalidFixation		0	In	Exact	1	0	0.22	0.94	33	In	5.435		0
Latent	DFT1a	Y504	A	Left	4.245	4.245	0.243	806	850	0.039	71	84.1			0	In	Exact	0	1	0.11	0.74	26	In	5.435		0
Latent	DFT1a	Y504	A	Left	4.505	4.505	0.375	877	846	0.017	47	71.1			0	In	Exact	1	1	0.22	0.94	33	In	5.435		0
Latent	DFT1a	Y504	A	Left	4.894	4.894	0.331	861	802	0.014	41	46.8			0	In	Exact	0	0	0.22	0.86	30	In	5.435	162.5	0
Latent	DFT1a	Y504	A	Left	5.253	5.253	0.182	884	836	0.028	108	41			0	In	Exact	1	1	0.22	0.94	33	In	5.435	133.6	0
Latent	DFT1a	Y504	A	Left	6.625	6.625	0.2	811	757	1.19		107.6	AfterDataGap		0	In	Exact	0	0	0.22	0.86	30	In	8.709		0
Latent	DFT1a	Y504	A	Left	7.414	7.414	1.279	851	800		17		AfterInvalidFixation		0	In	Exact	0	0	0.22	0.86	30	In	8.709		0
Latent	DFT1a	Y504	A	Left	8.711	8.711	0.214	864	811	0.018		17			0	In	Exact	1	0	0.22	0.94	33	In	8.709		0
Latent	DFT1a	Y504	A	Left	9.525	9.525	0.251	837	833		62		AfterInvalidFixation		0	In	Exact	0	1	0.11	0.74	26	In	8.709		0
Latent	DFT1a	Y504	A	Left	9.81	9.81	0.265	858	775	0.034	37	61.7			0	In	Exact	0	0	0.22	0.86	30	In	8.709		0
Latent	DFT1a	Y504	A	Left	10.091	10.091	0.411	878	806	0.016	72	36.9			0	In	Exact	1	0	0.22	0.94	33	In	8.709		0
Latent	DFT1a	Y504	A	Left	10.518	10.518	0.185	912	743	0.016	200	71.6			0	In	Margin	1	-1	0.03	0.26	9	In	8.709	312.5	0
Latent	DFT1a	Y504	A	Left	10.738	10.738	0.258	793	582	0.035	256	200.2			163	Out	Out	0	-3	0.03	0.14	5	<=25%	8.709	297.2	0
Latent	DFT1a	Y504	A	Left	11.058	11.058	0.284	870	826	0.062	22	255.9			0	In	Exact	1	1	0.22	0.94	33	In	8.709	317.5	0
Latent	DFT1a	Y504	A	Left	11.353	11.353	0.245	890	834	0.011	54	21.5			0	In	Exact	1	1	0.22	0.94	33	In	8.709	340.3	0
Latent	DFT1a	Y504	A	Left	11.623	11.623	0.342	846	802	0.025	60	54.4			0	In	Exact	0	0	0.22	0.86	30	In	8.709	304.3	0
Latent	DFT1a	Y504	A	Left	11.993	11.993	0.189	897	834	0.028	31	60.2			0	In	Exact	1	1	0.22	0.94	33	In	8.709	270.4	0
Latent	DFT1a	Y504	A	Left	12.192	12.192	0.157	904	864	0.01	166	30.8			0	In	Exact	1	1	0.22	0.94	33	In	8.709	277.1	0
Latent	DFT1a	Y504	A	Left	12.375	12.375	0.297	1068	841	0.026	234	165.6			131	Out	Out	3	1	0.03	0.03	1	<=25%	8.709	285	0
Latent	DFT1a	Y504	A	Left	12.71	12.71	0.443	834	838	0.038	57	234			0	In	Exact	0	1	0.11	0.74	26	In	8.709	302.4	0
Latent	DFT1a	Y504	A	Left	13.168	13.168	0.357	886	861	0.015	70	56.9			0	In	Exact	1	1	0.22	0.94	33	In	8.709	294.5	0
Latent	DFT1a	Y504	A	Left	13.546	13.546	0.243	858	797	0.021	79	69.9			0	In	Exact	0	0	0.22	0.86	30	In	8.709	273.5	0
Latent	DFT1a	Y504	A	Left	13.821	13.821	0.276	857	876	0.032	28	79			0	In	Exact	0	1	0.11	0.74	26	In	8.709	236.3	0
Latent	DFT1a	Y504	A	Left	14.118	14.118	0.223	883	867	0.021	145	27.5			0	In	Exact	1	1	0.22	0.94	33	In	8.709	369.2	0
Latent	DFT1a	Y504	A	Left	14.372	14.372	0.24	840	729	0.031	122	144.5			0	In	Margin	0	-1	0.03	0.46	16	In	8.709	429.5	0
Latent	DFT1a	Y504	A	Left	14.657	14.657	0.168	802	613	0.045	290	122.1			132	Out	Out	0	-2	0.03	0.34	12	>25%	8.709	455.3	0
Latent	DFT1a	Y504	A	Left	14.855	14.855	0.298	969	850	0.03	105	289.9			32	Out	Out	2	1	0.03	0.23	8	<=25%	8.709	543.9	0
Latent	DFT1a	Y504	A	Left	15.17	15.17	0.164	883	790	0.017		104.9			0	In	Exact	1	0	0.22	0.94	33	In	8.709	537.3	0
Latent	DFT1a	Y504	C	Right	15.4	0	0.25	568	582	0.066	201				105	Out	Out	-1	-2	0.07	0.11	4	<=25%	0.551	364	0	AL
Latent	DFT1a	Y504	C	Right	15.694	0.294	0.257	719	714	0.044		200.6		Y	0	In	Exact	1	0	0.21	0.94	33	In	0.551	364	0	AL
Latent	DFT1a	Y504	C	Left	16.011	0.611	0.452	914	819	0.06	42				0	In	Exact	1	0	0.05	0.8	28	In	1.061	80.7	0
Latent	DFT1a	Y504	C	Left	16.478	1.078	0.215	956	815	0.015	43	42.2			0	In	Margin	2	0	0.38	0.49	17	In	1.061	80.7	0
Latent	DFT1a	Y504	C	Left	16.707	1.307	0.365	967	773	0.014		43.4			30	Out	Out	2	0	0.38	0.49	17	>25%	1.061	80.7	0
Latent	DFT1a	Y504	C	Right	17.134	1.734	0.17	698	680	0.062	53				0	In	Margin	1	-1	0.14	0.57	20	In	0.539	98.5	4	AL
Latent	DFT1a	Y504	C	Right	17.33	1.93	0.343	751	683	0.026		53.1			31	Out	Out	2	-1	0.36	0.43	15	>25%	0.539	98.5	4	AL
Latent	DFT1a	Y504	C	Left	17.733	2.333	0.145	1045	778	0.06	79				108	Out	Out	3	0	0.1	0.14	5	<=25%	1.113	143.5	2
Latent	DFT1a	Y504	C	Left	17.907	2.507	0.188	968	797	0.029	20	79.3			31	Out	Out	2	0	0.38	0.49	17	>25%	1.113	136.8	2
Latent	DFT1a	Y504	C	Left	18.104	2.704	0.218	977	779	0.009	37	20.1			40	Out	Out	2	0	0.38	0.49	17	>25%	1.113	136.8	2
Latent	DFT1a	Y504	C	Left	18.336	2.936	0.348	965	744	0.014	16	37			0	In	Margin	2	-1	0.14	0.09	3	In	1.113	136.8	2
Latent	DFT1a	Y504	C	Left	18.704	3.304	0.142	950	739	0.02		15.8			0	In	Margin	2	-1	0.14	0.09	3	In	1.113	77.7	2
Latent	DFT1a	Y504	C	Right	18.917	3.517	0.199	812	685	0.071	58				92	Out	Out	3	-1	0.07	0.06	2	<=25%	0.996	106.3	4	AL
Latent	DFT1a	Y504	C	Right	19.134	3.734	0.133	754	678	0.018	31	58.4			35	Out	Out	2	-1	0.36	0.43	15	>25%	0.996	106.3	4	AL
Latent	DFT1a	Y504	C	Right	19.282	3.882	0.244	727	662	0.015	16	31.4			0	In	Margin	2	-1	0.36	0.43	15	In	0.996	106.3	4	AL
Latent	DFT1a	Y504	C	Right	19.537	4.137	0.376	728	646	0.011		16			42	Out	Out	2	-1	0.36	0.43	15	>25%	0.996	106.3	4	AL
Latent	DFT1a	Y504	C	Left	20.012	4.612	0.282	888	737	0.099	61				0	In	Margin	1	-1	0.1	0.09	3	In	2.201	100.6	2
Latent	DFT1a	Y504	C	Left	20.31	4.91	0.391	948	747	0.016	43	60.8			0	In	Margin	2	0	0.38	0.49	17	In	2.201	129.3	2
Latent	DFT1a	Y504	C	Left	20.715	5.315	0.427	936	706	0.014	36	42.7			39	Out	Out	1	-1	0.1	0.09	3	<=25%	2.201	131.4	2
Latent	DFT1a	Y504	C	Left	21.155	5.755	0.242	968	690	0.013	62	35.8			63	Out	Out	2	-1	0.14	0.09	3	<=25%	2.201	134.1	2
Latent	DFT1a	Y504	C	Left	21.44	6.04	0.13	973	752	0.043	61	62.2			36	Out	Out	2	0	0.38	0.49	17	>25%	2.201	123.1	2
Latent	DFT1a	Y504	C	Left	21.597	6.197	0.41	959	811	0.027	33	60.6			0	In	Margin	2	0	0.38	0.49	17	In	2.201	127.9	2
Latent	DFT1a	Y504	C	Left	22.055	6.655	0.158	960	778	0.048		33			0	In	Margin	2	0	0.38	0.49	17	In	2.201	147.3	2
Latent	DFT1a	Y504	C	Right	22.276	6.876	0.179	693	670	0.063	50				0	In	Margin	1	-1	0.14	0.57	20	In	0.744	112.9	4	C
Latent	DFT1a	Y504	C	Right	22.482	7.082	0.23	742	680	0.027	34	50			0	In	Margin	2	-1	0.36	0.43	15	In	0.744	112.9	4	C
Latent	DFT1a	Y504	C	Right	22.725	7.325	0.295	734	713	0.013		34			0	In	Margin	2	0	0.07	0.49	17	In	0.744	112.9	4	C
Latent	DFT1a	Y504	C	Left	23.078	7.678	0.169	1075	815	0.058	78				138	Out	Out	3	0	0.1	0.14	5	<=25%	1.19	193.9	0
Latent	DFT1a	Y504	C	Left	23.276	7.876	0.157	999	831	0.029	25	77.7			62	Out	Out	2	1	0.1	0.43	15	>25%	1.19	198	0
Latent	DFT1a	Y504	C	Left	23.447	8.047	0.322	974	826	0.014	93	25.5			37	Out	Out	2	1	0.1	0.43	15	>25%	1.19	198	0
Latent	DFT1a	Y504	C	Left	23.814	8.414	0.274	907	890	0.045	40	92.7			0	In	Exact	1	1	0.14	0.86	30	In	1.19	198	0
Latent	DFT1a	Y504	C	Left	24.102	8.702	0.166	876	865	0.014		39.8			0	In	Exact	1	1	0.14	0.86	30	In	1.19	159.2	0
Latent	DFT1a	Y504	C	Right	24.332	8.932	0.301	687	711	0.064	43				0	In	Exact	1	0	0.21	0.94	33	In	0.918	64.1	4	C
Latent	DFT1a	Y504	C	Right	24.66	9.26	0.252	666	748	0.027	16	42.5			0	In	Exact	1	0	0.21	0.94	33	In	0.918	64.1	4	C
Latent	DFT1a	Y504	C	Right	24.936	9.536	0.314	669	764	0.024		16.3			0	In	Exact	1	1	0.07	0.57	20	In	0.918	64.1	4	C
Latent	DFT1a	Y504	C	Left	25.319	9.919	0.626	880	846	0.069					0	In	Exact	1	1	0.14	0.86	30	In	0.626	0	0
Latent	DFT4a	Y504	A	Left	0	0	0.195	653	391		387		NewTrial		391	Out	Out	1	-6	0.02	0.03	1	<=25%	18.214	455.4	0
Latent	DFT4a	Y504	A	Left	0.248	0.248	0.372	657	778	0.053	42	387			0	In	Margin	1	-1	0.1	0.54	19	In	18.214	428.2	0
Latent	DFT4a	Y504	A	Left	0.648	0.648	0.186	698	771	0.028	101	41.6			0	In	Margin	1	-1	0.1	0.54	19	In	18.214	377.1	0
Latent	DFT4a	Y504	A	Left	0.871	0.871	0.291	637	851	0.037	75	100.6			0	In	Exact	0	0	0.24	0.94	33	In	18.214	323.2	0
Latent	DFT4a	Y504	A	Left	1.181	1.181	0.229	685	794	0.019	51	74.5			0	In	Exact	1	0	0.31	0.94	33	In	18.214	166.4	0
Latent	DFT4a	Y504	A	Left	1.439	1.439	0.297	649	830	0.029	34	50.9			0	In	Exact	1	0	0.31	0.94	33	In	18.214	166.9	0
Latent	DFT4a	Y504	A	Left	1.753	1.753	0.378	650	864	0.017	62	34			0	In	Exact	1	1	0.14	0.77	27	In	18.214	141.9	0
Latent	DFT4a	Y504	A	Left	2.155	2.155	0.28	663	803	0.024	46	62.4			0	In	Exact	1	0	0.31	0.94	33	In	18.214	148.9	0
Latent	DFT4a	Y504	A	Left	2.451	2.451	0.405	617	803	0.016	67	46			0	In	Exact	0	0	0.24	0.94	33	In	18.214	171.8	0
Latent	DFT4a	Y504	A	Left	2.886	2.886	0.342	681	784	0.03	88	66.8			0	In	Exact	1	0	0.31	0.94	33	In	18.214	166.9	0
Latent	DFT4a	Y504	A	Left	3.262	3.262	0.255	744	723	0.034	130	87.7			64	Out	Out	2	-1	0.06	0.51	18	Majority	18.214	170.1	0
Latent	DFT4a	Y504	A	Left	3.568	3.568	0.359	645	808	0.051	24	130.5			0	In	Exact	1	0	0.31	0.94	33	In	18.214	157.2	0
Latent	DFT4a	Y504	A	Left	3.942	3.942	0.308	622	803	0.015	56	23.5			0	In	Exact	0	0	0.24	0.94	33	In	18.214	153.4	0
Latent	DFT4a	Y504	A	Left	4.281	4.281	0.287	593	851	0.031	15	56.1			0	In	Exact	0	0	0.24	0.94	33	In	18.214	131	0
Latent	DFT4a	Y504	A	Left	4.577	4.577	0.288	584	863	0.009	74	15			0	In	Exact	0	1	0.08	0.74	26	In	18.214	146.6	0
Latent	DFT4a	Y504	A	Left	4.886	4.886	0.522	597	790	0.021	18	74.1			0	In	Exact	0	0	0.24	0.94	33	In	18.214	206.5	0
Latent	DFT4a	Y504	A	Left	5.431	5.431	0.253	579	790	0.023	177	18			0	In	Exact	0	0	0.24	0.94	33	In	18.214	180.1	0
Latent	DFT4a	Y504	A	Left	5.718	5.718	0.333	740	716	0.034	136	177.2			70	Out	Out	2	-1	0.06	0.51	18	Majority	18.214	242.6	0
Latent	DFT4a	Y504	A	Left	6.084	6.084	0.164	625	788	0.033	38	135.7			0	In	Exact	0	0	0.24	0.94	33	In	18.214	238.3	0
Latent	DFT4a	Y504	A	Left	6.262	6.262	0.561	588	796	0.014	168	37.9			0	In	Exact	0	0	0.24	0.94	33	In	18.214	295.6	0
Latent	DFT4a	Y504	A	Left	6.887	6.887	0.206	695	667	0.064	75	167.6			115	Out	Out	1	-2	0.04	0.46	16	>25%	18.214	241.7	0
Latent	DFT4a	Y504	A	Left	7.111	7.111	0.341	770	671	0.018	110	75.1			123	Out	Out	2	-2	0.02	0.66	23	Majority	18.214	224.3	0
Latent	DFT4a	Y504	A	Left	7.48	7.48	0.331	766	781	0.028	146	110.1			48	Out	Out	2	-1	0.06	0.51	18	Majority	18.214	205.2	0
Latent	DFT4a	Y504	A	Left	7.866	7.866	0.636	644	862	0.055	76	146.4			0	In	Exact	1	1	0.14	0.77	27	In	18.214	180.4	0
Latent	DFT4a	Y504	A	Left	8.559	8.559	0.257	574	891	0.057	16	75.8			0	In	Exact	0	1	0.08	0.74	26	In	18.214	154.1	0
Latent	DFT4a	Y504	A	Left	8.826	8.826	0.316	590	891	0.01	61	16			0	In	Exact	0	1	0.08	0.74	26	In	18.214	135.2	0
Latent	DFT4a	Y504	A	Left	9.168	9.168	0.404	649	876	0.026	26	60.9			0	In	Exact	1	1	0.14	0.77	27	In	18.214	104	0
Latent	DFT4a	Y504	A	Left	9.597	9.597	0.341	636	853	0.025	31	26.4			0	In	Exact	0	0	0.24	0.94	33	In	18.214	102.3	0
Latent	DFT4a	Y504	A	Left	9.952	9.952	0.166	653	827	0.014	53	31.1			0	In	Exact	1	0	0.31	0.94	33	In	18.214	130.5	0
Latent	DFT4a	Y504	A	Left	10.136	10.136	0.257	677	780	0.018	30	52.8			0	In	Margin	1	-1	0.1	0.54	19	In	18.214	123.6	0
Latent	DFT4a	Y504	A	Left	10.421	10.421	0.257	667	808	0.028	81	29.7			0	In	Exact	1	0	0.31	0.94	33	In	18.214	131.8	0
Latent	DFT4a	Y504	A	Left	10.715	10.715	0.271	700	734	0.037	31	81			48	Out	Out	1	-1	0.1	0.54	19	Majority	18.214	149.4	0
Latent	DFT4a	Y504	A	Left	11	11	0.204	681	758	0.014	71	30.6			0	In	Margin	1	-1	0.1	0.54	19	In	18.214	140.7	0
Latent	DFT4a	Y504	A	Left	11.225	11.225	0.62	698	689	0.021	118	71.1			93	Out	Out	1	-2	0.04	0.46	16	>25%	18.214	140.5	0
Latent	DFT4a	Y504	A	Left	11.927	11.927	0.592	680	806	0.082	62	118.4			0	In	Exact	1	0	0.31	0.94	33	In	18.214	125.6	0
Latent	DFT4a	Y504	A	Left	12.57	12.57	0.355	621	824	0.051	42	61.7			0	In	Exact	0	0	0.24	0.94	33	In	18.214	129.3	0
Latent	DFT4a	Y504	A	Left	12.941	12.941	0.361	598	859	0.016	43	41.9			0	In	Exact	0	1	0.08	0.74	26	In	18.214	125.9	0
Latent	DFT4a	Y504	A	Left	13.318	13.318	0.319	603	816	0.016	24	43.3			0	In	Exact	0	0	0.24	0.94	33	In	18.214	113.6	0
Latent	DFT4a	Y504	A	Left	13.662	13.662	0.128	589	836	0.025	71	24.4			0	In	Exact	0	0	0.24	0.94	33	In	18.214	116.2	0
Latent	DFT4a	Y504	A	Left	13.808	13.808	0.283	658	818	0.018	49	71.3			0	In	Exact	1	0	0.31	0.94	33	In	18.214	113.3	0
Latent	DFT4a	Y504	A	Left	14.113	14.113	0.382	655	867	0.022	33	49.1			0	In	Exact	1	1	0.14	0.77	27	In	18.214	127.1	0
Latent	DFT4a	Y504	A	Left	14.524	14.524	0.306	670	838	0.029	38	32.6			0	In	Exact	1	0	0.31	0.94	33	In	18.214	125.7	0
Latent	DFT4a	Y504	A	Left	14.876	14.876	0.354	654	873	0.046	63	38.5			0	In	Exact	1	1	0.14	0.77	27	In	18.214	103.9	0
Latent	DFT4a	Y504	A	Left	15.25	15.25	0.262	704	835	0.02	21	62.8			0	In	Exact	1	0	0.31	0.94	33	In	18.214	105	0
Latent	DFT4a	Y504	A	Left	15.538	15.538	0.315	685	844	0.026	48	21			0	In	Exact	1	0	0.31	0.94	33	In	18.214	107	0
Latent	DFT4a	Y504	A	Left	15.87	15.87	0.36	667	888	0.017	69	47.5			0	In	Exact	1	1	0.14	0.77	27	In	18.214	101	0
Latent	DFT4a	Y504	A	Left	16.252	16.252	0.443	682	821	0.022	38	68.7			0	In	Exact	1	0	0.31	0.94	33	In	18.214	95.5	0
Latent	DFT4a	Y504	A	Left	16.721	16.721	0.386	682	859	0.026	49	38			0	In	Exact	1	1	0.14	0.77	27	In	18.214	109.7	0
Latent	DFT4a	Y504	A	Left	17.125	17.125	0.593	679	810	0.018	46	49.1			0	In	Exact	1	0	0.31	0.94	33	In	18.214	104.9	0
Latent	DFT4a	Y504	A	Left	17.786	17.786	0.292	663	853	0.068	44	45.9			0	In	Exact	1	0	0.31	0.94	33	In	18.214	90.3	0
Latent	DFT4a	Y504	A	Left	18.093	18.093	0.121	684	814	0.015		44.3			0	In	Exact	1	0	0.31	0.94	33	In	18.214	93.3	0
Latent	DFT4a	Y504	C	Right	18.305	0	0.469	418	633	0.091				Y	0	In	Margin	2	1	0.03	0.49	17	In	0.469	0	0	AL
Latent	DFT4a	Y504	C	Left	18.875	0.57	0.235	651	816	0.101	174				0	In	Exact	1	0	0.11	0.89	31	In	0.636	274.2	0
Latent	DFT4a	Y504	C	Left	19.144	0.839	0.367	755	676	0.034		174.4			112	Out	Out	2	-2	0.17	0.63	22	Majority	0.636	274.2	0
Latent	DFT4a	Y504	C	Right	19.594	1.289	0.19	510	527	0.083	138				115	Out	Out	3	-1	0.03	0.14	5	<=25%	0.998	379.8	0	AL
Latent	DFT4a	Y504	C	Right	19.818	1.513	0.423	462	398	0.034	241	137.6			146	Out	Out	2	-2	0.12	0.37	13	>25%	0.998	379.8	0	AL
Latent	DFT4a	Y504	C	Right	20.276	1.971	0.316	317	591	0.035		241.4			0	In	Exact	0	0	0.29	0.71	25	In	0.998	379.8	0	AL
Latent	DFT4a	Y504	C	Left	20.684	2.379	0.242	672	819	0.092	50				0	In	Exact	1	0	0.11	0.89	31	In	1.498	118.7	0
Latent	DFT4a	Y504	C	Left	20.941	2.636	0.407	634	851	0.015	35	49.7			0	In	Exact	0	0	0.34	0.86	30	In	1.498	109.6	0
Latent	DFT4a	Y504	C	Left	21.363	3.058	0.185	602	866	0.015	61	35.3			0	In	Exact	0	1	0.17	0.77	27	In	1.498	109.6	0
Latent	DFT4a	Y504	C	Left	21.58	3.275	0.336	663	871	0.032	18	61.2			0	In	Exact	1	1	0.06	0.71	25	In	1.498	109.6	0
Latent	DFT4a	Y504	C	Left	21.947	3.642	0.235	653	886	0.031		18			0	In	Exact	1	1	0.06	0.71	25	In	1.498	92.3	0
Latent	DFT4a	Y504	C	Right	22.262	3.957	0.262	305	606	0.08	47				0	In	Exact	0	1	0.09	0.89	31	In	2.229	185.5	0	B
Latent	DFT4a	Y504	C	Right	22.54	4.235	0.434	351	597	0.016	102	46.9			0	In	Exact	1	0	0.24	0.83	29	In	2.229	183.9	0	B
Latent	DFT4a	Y504	C	Right	23.013	4.708	0.427	254	566	0.039	144	101.8			0	In	Exact	0	0	0.29	0.71	25	In	2.229	217.3	0	B
Latent	DFT4a	Y504	C	Right	23.482	5.177	0.361	362	662	0.042	46	144.5			0	In	Exact	1	1	0.03	0.83	29	In	2.229	217.3	0	B
Latent	DFT4a	Y504	C	Right	23.858	5.553	0.247	320	680	0.015	146	45.7			0	In	Margin	1	2	0.03	0.37	13	In	2.229	224.3	0	B
Latent	DFT4a	Y504	C	Right	24.133	5.828	0.358	356	539	0.028		145.5			0	In	Exact	1	0	0.24	0.83	29	In	2.229	227.1	0	B
Latent	DFT4a	Y504	C	Left	24.594	6.289	0.238	620	883	0.103	53				0	In	Exact	0	1	0.17	0.77	27	In	1.907	129.5	0
Latent	DFT4a	Y504	C	Left	24.856	6.551	0.305	624	830	0.024	29	53.2			0	In	Exact	0	0	0.34	0.86	30	In	1.907	191.6	0
Latent	DFT4a	Y504	C	Left	25.175	6.87	0.422	595	827	0.014	85	29.2			0	In	Exact	0	0	0.34	0.86	30	In	1.907	183.5	0
Latent	DFT4a	Y504	C	Left	25.652	7.347	0.235	609	743	0.055	122	85.2			39	Out	Out	0	-1	0.03	0.2	7	<=25%	1.907	183.5	0
Latent	DFT4a	Y504	C	Left	25.909	7.604	0.196	722	697	0.022	60	122			85	Out	Out	2	-2	0.17	0.63	22	Majority	1.907	180.4	0
Latent	DFT4a	Y504	C	Left	26.124	7.819	0.377	775	668	0.019		60.4			127	Out	Out	2	-2	0.17	0.63	22	Majority	1.907	201.8	0
Latent	DFT4a	Y504	C	Right	26.598	8.293	0.202	468	457	0.097	66				102	Out	Out	2	-1	0.03	0.43	15	>25%	0.643	103.4	0	B
Latent	DFT4a	Y504	C	Right	26.82	8.515	0.421	450	393	0.02		66.5			146	Out	Out	2	-2	0.12	0.37	13	>25%	0.643	103.4	0	B
Latent	DFT4a	Y504	C	Left	27.336	9.031	0.183	799	656	0.095	31				150	Out	Out	3	-2	0.03	0.06	2	<=25%	1.463	167	0
Latent	DFT4a	Y504	C	Left	27.532	9.227	0.311	768	659	0.013	87	31.1			133	Out	Out	2	-2	0.17	0.63	22	Majority	1.463	151.7	0
Latent	DFT4a	Y504	C	Left	27.903	9.598	0.374	731	738	0.06	91	87.2			46	Out	Out	2	-1	0.03	0.31	11	>25%	1.463	151.7	0
Latent	DFT4a	Y504	C	Left	28.317	10.012	0.273	745	648	0.04	13	91.1			137	Out	Out	2	-2	0.17	0.63	22	Majority	1.463	151.7	0
Latent	DFT4a	Y504	C	Left	28.6	10.295	0.199	751	637	0.01		12.5			149	Out	Out	2	-2	0.17	0.63	22	Majority	1.463	150.6	0
Latent	DFT4a	Y504	C	Right	28.875	10.57	0.19	435	411	0.076	49				124	Out	Out	2	-2	0.12	0.37	13	>25%	1.925	148.9	0	B
Latent	DFT4a	Y504	C	Right	29.082	10.777	0.228	443	363	0.017	26	48.7			172	Out	Out	2	-3	0.03	0.17	6	<=25%	1.925	142	0	B
Latent	DFT4a	Y504	C	Right	29.334	11.029	0.466	443	389	0.024	101	26			147	Out	Out	2	-2	0.12	0.37	13	>25%	1.925	185.7	0	B
Latent	DFT4a	Y504	C	Right	29.853	11.548	0.2	378	466	0.053	26	100.8			62	Out	Out	1	-1	0.06	0.54	19	Majority	1.925	172.7	0	B
Latent	DFT4a	Y504	C	Right	30.065	11.76	0.23	359	484	0.012	111	26.2			44	Out	Out	1	-1	0.06	0.54	19	Majority	1.925	165.2	0	B
Latent	DFT4a	Y504	C	Right	30.35	12.045	0.21	317	587	0.055	20	111.2			0	In	Exact	0	0	0.29	0.71	25	In	1.925	175.9	0	C
Latent	DFT4a	Y504	C	Right	30.573	12.268	0.227	336	582	0.013		19.6			0	In	Exact	1	0	0.24	0.83	29	In	1.925	165.8	0	C
Latent	DFT4a	Y504	C	Left	30.87	12.565	0.176	669	781	0.07	69				0	In	Margin	1	-1	0.06	0.4	14	In	0.995	87.8	0
Latent	DFT4a	Y504	C	Left	31.077	12.772	0.289	636	842	0.031	18	69.4			0	In	Exact	0	0	0.34	0.86	30	In	0.995	87.8	0
Latent	DFT4a	Y504	C	Left	31.377	13.072	0.488	637	824	0.011		18			0	In	Exact	0	0	0.34	0.86	30	In	0.995	87.8	0
Latent	DFT4a	Y504	C	Right	31.938	13.633	0.257	311	565	0.073	33				0	In	Exact	0	0	0.29	0.71	25	In	0.965	75.1	0	C
Latent	DFT4a	Y504	C	Right	32.208	13.903	0.211	343	556	0.013	19	33.2			0	In	Exact	1	0	0.24	0.83	29	In	0.965	75.1	0	C
Latent	DFT4a	Y504	C	Right	32.432	14.127	0.225	325	550	0.013	20	19			0	In	Exact	1	0	0.24	0.83	29	In	0.965	75.1	0	C
Latent	DFT4a	Y504	C	Right	32.668	14.363	0.235	344	557	0.011		20.2			0	In	Exact	1	0	0.24	0.83	29	In	0.965	75.1	0	C
Latent	DFT4a	Y504	C	Left	32.971	14.666	0.229	627	864	0.068	26				0	In	Exact	0	1	0.17	0.77	27	In	2.746	61.5	2
Latent	DFT4a	Y504	C	Left	33.213	14.908	0.173	630	838	0.013	26	26.2			0	In	Exact	0	0	0.34	0.86	30	In	2.746	58.6	2
Latent	DFT4a	Y504	C	Left	33.409	15.104	0.478	650	822	0.023	15	25.6			0	In	Exact	1	0	0.11	0.89	31	In	2.746	61.2	2
Latent	DFT4a	Y504	C	Left	33.915	15.61	0.147	635	819	0.028	27	15.3			0	In	Exact	0	0	0.34	0.86	30	In	2.746	62.5	2
Latent	DFT4a	Y504	C	Left	34.088	15.783	0.486	645	844	0.026	29	26.9			0	In	Exact	1	0	0.11	0.89	31	In	2.746	60.6	2
Latent	DFT4a	Y504	C	Left	34.616	16.311	0.368	627	821	0.042	31	29.2			0	In	Exact	0	0	0.34	0.86	30	In	2.746	54.6	2
Latent	DFT4a	Y504	C	Left	34.997	16.692	0.447	607	845	0.013	23	31.2			0	In	Exact	0	0	0.34	0.86	30	In	2.746	61.5	2
Latent	DFT4a	Y504	C	Left	35.47	17.165	0.247	592	863	0.026		23.4			0	In	Exact	0	1	0.17	0.77	27	In	2.746	51.5	2
Latent	DFT4a	Y504	C	Right	35.843	17.538	0.415	352	528	0.126	35				0	In	Exact	1	0	0.24	0.83	29	In	1.076	85	1	C
Latent	DFT4a	Y504	C	Right	36.274	17.969	0.16	325	551	0.016	36	35.5			0	In	Exact	1	0	0.24	0.83	29	In	1.076	85	1	C
Latent	DFT4a	Y504	C	Right	36.448	18.143	0.223	291	563	0.014	20	36.1			0	In	Exact	0	0	0.29	0.71	25	In	1.076	85	1	C
Latent	DFT4a	Y504	C	Right	36.691	18.386	0.228	297	582	0.02		19.9			0	In	Exact	0	0	0.29	0.71	25	In	1.076	85	1	C
Latent	DFT4a	Y504	C	Left	36.989	18.684	0.216	568	899	0.07	35				0	In	Exact	0	1	0.17	0.77	27	In	1.126	95.3	2
Latent	DFT4a	Y504	C	Left	37.218	18.913	0.29	596	878	0.013	54	35			0	In	Exact	0	1	0.17	0.77	27	In	1.126	95.3	2
Latent	DFT4a	Y504	C	Left	37.545	19.24	0.237	606	825	0.037	18	53.9			0	In	Exact	0	0	0.34	0.86	30	In	1.126	95.3	2
Latent	DFT4a	Y504	C	Left	37.794	19.489	0.321	593	812	0.012		18.4			0	In	Exact	0	0	0.34	0.86	30	In	1.126	95.3	2
Latent	DFT4a	Y504	C	Right	38.231	19.926	0.157	276	705	0.116	78				0	In	Margin	0	2	0.03	0.2	7	In	0.697	174.8	0	C
Latent	DFT4a	Y504	C	Right	38.406	20.101	0.242	291	628	0.018	43	78.4			0	In	Exact	0	1	0.09	0.89	31	In	0.697	174.8	0	C
Latent	DFT4a	Y504	C	Right	38.685	20.38	0.243	270	590	0.037		43.4			0	In	Exact	0	0	0.29	0.71	25	In	0.697	174.8	0	C
Latent	DFT4a	Y504	C	Left	39.021	20.716	0.185	645	729	0.093	94				53	Out	Out	1	-1	0.06	0.4	14	>25%	0.934	101	0
Latent	DFT4a	Y504	C	Left	39.257	20.952	0.698	592	807	0.051		94.3			0	In	Exact	0	0	0.34	0.86	30	In	0.934	101	0
Latent	DFT4a	Y504	C	Right	40.095	21.79	0.201	249	606	0.14	33				0	In	Exact	0	1	0.09	0.89	31	In	0.926	131	0	C
Latent	DFT4a	Y504	C	Right	40.309	22.004	0.223	274	584	0.013	19	33.3			0	In	Exact	0	0	0.29	0.71	25	In	0.926	131	0	C
Latent	DFT4a	Y504	C	Right	40.568	22.263	0.126	290	595	0.036	69	19.4			0	In	Exact	0	0	0.29	0.71	25	In	0.926	131	0	C
Latent	DFT4a	Y504	C	Right	40.721	22.416	0.3	268	530	0.027		68.6			0	In	Exact	0	0	0.29	0.71	25	In	0.926	131	0	C
Cropped	DFT3c	Y504	A	Left	0	0	0.24	189	143		34		NewTrial		0	In	Exact	1	0	0.54	0.97	38	In	14.481	63.7	0
Cropped	DFT3c	Y504	A	Left	0.253	0.253	0.28	155	138	0.013	27	34.4			0	In	Exact	1	0	0.54	0.97	38	In	14.481	91.3	0
Cropped	DFT3c	Y504	A	Left	0.548	0.548	0.368	171	116	0.015	27	27.2			0	In	Exact	1	0	0.54	0.97	38	In	14.481	119.1	0
Cropped	DFT3c	Y504	A	Left	0.929	0.929	0.462	144	114	0.013	70	27.1			0	In	Exact	0	0	0.31	0.97	38	In	14.481	104	0
Cropped	DFT3c	Y504	A	Left	1.425	1.425	0.316	208	143	0.034	73	70.3			0	In	Exact	1	0	0.54	0.97	38	In	14.481	99.5	0
Cropped	DFT3c	Y504	A	Left	1.756	1.756	0.19	158	90	0.015	41	72.9			0	In	Exact	1	0	0.54	0.97	38	In	14.481	97.2	0
Cropped	DFT3c	Y504	A	Left	2.342	2.342	0.283	140	127	0.396	35	41.1			0	In	Exact	0	0	0.31	0.97	38	In	14.481	101.7	0
Cropped	DFT3c	Y504	A	Left	2.64	2.64	0.366	167	104	0.015	33	35.5			0	In	Exact	1	0	0.54	0.97	38	In	14.481	89.9	0
Cropped	DFT3c	Y504	A	Left	3.034	3.034	0.397	145	129	0.028	41	33.3			0	In	Exact	0	0	0.31	0.97	38	In	14.481	72.3	0
Cropped	DFT3c	Y504	A	Left	3.45	3.45	0.372	140	88	0.019	28	41.3			0	In	Exact	0	0	0.31	0.97	38	In	14.481	82.2	0
Cropped	DFT3c	Y504	A	Left	3.845	3.845	0.387	161	107	0.023	21	28.3			0	In	Exact	1	0	0.54	0.97	38	In	14.481	80.5	0
Cropped	DFT3c	Y504	A	Left	4.245	4.245	0.281	178	119	0.013	47	20.8			0	In	Exact	1	0	0.54	0.97	38	In	14.481	86.7	0
Cropped	DFT3c	Y504	A	Left	4.542	4.542	0.311	131	123	0.016	30	47.2			0	In	Exact	0	0	0.31	0.97	38	In	14.481	85.7	0
Cropped	DFT3c	Y504	A	Left	4.868	4.868	0.268	155	105	0.015	42	30			0	In	Exact	1	0	0.54	0.97	38	In	14.481	114.5	0
Cropped	DFT3c	Y504	A	Left	5.15	5.15	0.297	134	69	0.014	25	41.7			0	In	Margin	0	-1	0.03	0.21	8	In	14.481	154.8	0
Cropped	DFT3c	Y504	A	Left	5.459	5.459	0.246	110	77	0.012	74	25.3			0	In	Exact	0	0	0.31	0.97	38	In	14.481	167.1	0
Cropped	DFT3c	Y504	A	Left	5.722	5.722	0.21	184	74	0.017	75	74.1			0	In	Margin	1	-1	0.05	0.28	11	In	14.481	165.5	0
Cropped	DFT3c	Y504	A	Left	5.964	5.964	0.176	259	69	0.032	74	75.2			35	Out	Out	2	-1	0.03	0.05	2	<=25%	14.481	164.4	0
Cropped	DFT3c	Y504	A	Left	6.172	6.172	0.288	192	101	0.032	33	74.2			0	In	Exact	1	0	0.54	0.97	38	In	14.481	174.9	0
Cropped	DFT3c	Y504	A	Left	6.473	6.473	0.347	162	114	0.013	32	32.7			0	In	Exact	1	0	0.54	0.97	38	In	14.481	149.9	0
Cropped	DFT3c	Y504	A	Left	6.835	6.835	0.224	135	96	0.015	54	32.4			0	In	Exact	0	0	0.31	0.97	38	In	14.481	128.6	0
Cropped	DFT3c	Y504	A	Left	7.075	7.075	0.345	189	90	0.016	36	54.3			0	In	Exact	1	0	0.54	0.97	38	In	14.481	105.6	0
Cropped	DFT3c	Y504	A	Left	7.434	7.434	0.325	224	80	0.014	70	36.4			0	In	Exact	1	0	0.54	0.97	38	In	14.481	106.7	0
Cropped	DFT3c	Y504	A	Left	7.802	7.802	0.498	161	111	0.043	31	70.2			0	In	Exact	1	0	0.54	0.97	38	In	14.481	100.7	0
Cropped	DFT3c	Y504	A	Left	8.315	8.315	0.295	190	123	0.015	38	31.4			0	In	Exact	1	0	0.54	0.97	38	In	14.481	89.3	0
Cropped	DFT3c	Y504	A	Left	8.638	8.638	0.295	157	141	0.028	28	37.6			0	In	Exact	1	0	0.54	0.97	38	In	14.481	96.2	0
Cropped	DFT3c	Y504	A	Left	8.946	8.946	0.453	138	120	0.013	27	28.3			0	In	Exact	0	0	0.31	0.97	38	In	14.481	89.9	0
Cropped	DFT3c	Y504	A	Left	9.412	9.412	0.247	161	106	0.013	79	26.9			0	In	Exact	1	0	0.54	0.97	38	In	14.481	98.5	0
Cropped	DFT3c	Y504	A	Left	10.066	10.066	0.209	131	179	0.407	68	78.9			0	In	Exact	0	1	0.05	0.82	32	In	14.481	95.4	0
Cropped	DFT3c	Y504	A	Left	10.293	10.293	0.525	161	118	0.018	34	68			0	In	Exact	1	0	0.54	0.97	38	In	14.481	103.6	0
Cropped	DFT3c	Y504	A	Left	10.843	10.843	0.257	128	108	0.025	45	34.5			0	In	Exact	0	0	0.31	0.97	38	In	14.481	107.7	0
Cropped	DFT3c	Y504	A	Left	11.126	11.126	0.46	140	151	0.026	46	44.6			0	In	Exact	0	1	0.05	0.82	32	In	14.481	105.1	0
Cropped	DFT3c	Y504	A	Left	11.6	11.6	0.231	131	106	0.014	19	45.9			0	In	Exact	0	0	0.31	0.97	38	In	14.481	80.4	0
Cropped	DFT3c	Y504	A	Left	11.844	11.844	0.265	116	95	0.013	51	18.6			0	In	Exact	0	0	0.31	0.97	38	In	14.481	84.7	0
Cropped	DFT3c	Y504	A	Left	12.125	12.125	0.439	167	94	0.016	23	51			0	In	Exact	1	0	0.54	0.97	38	In	14.481	73	0
Cropped	DFT3c	Y504	A	Left	12.58	12.58	0.418	178	114	0.016	28	22.8			0	In	Exact	1	0	0.54	0.97	38	In	14.481	89.7	0
Cropped	DFT3c	Y504	A	Left	13.014	13.014	0.317	202	128	0.016	64	27.8			0	In	Exact	1	0	0.54	0.97	38	In	14.481	91	0
Cropped	DFT3c	Y504	A	Left	13.365	13.365	0.914	171	72	0.034	74	64			0	In	Margin	1	-1	0.05	0.28	11	In	14.481	80.2	0
Cropped	DFT3c	Y504	A	Left	14.314	14.314	0.167	135	137	0.035		74.3			0	In	Exact	0	0	0.31	0.97	38	In	14.481	87.4	0
Cropped	DFT3c	Y504	C	Right	14.568	0	0.241	453	601	0.087	123				292	Out	Out	-4	-1	0.03	0.36	14	>25%	0.867	382.8	0	AL
Cropped	DFT3c	Y504	C	Right	14.833	0.265	0.174	576	601	0.024	114	123			170	Out	Out	-3	-1	0.01	0.31	12	>25%	0.867	382.8	0	AL
Cropped	DFT3c	Y504	C	Right	15.047	0.479	0.24	504	690	0.04	94	114.5			239	Out	Out	-4	0	0.06	0.54	21	Majority	0.867	382.8	0	AL
Cropped	DFT3c	Y504	C	Right	15.305	0.737	0.13	410	699	0.018		94.4			333	Out	Out	-5	0	0.04	0.49	19	>25%	0.867	382.8	0	AL
Cropped	DFT3c	Y504	C	Left	15.486	0.918	0.142	243	142	0.051	88				0	In	Margin	2	0	0.04	0.33	13	In	0.673	130.7	0
Cropped	DFT3c	Y504	C	Left	15.657	1.089	0.502	159	116	0.029		87.9			0	In	Exact	1	0	0.42	0.97	38	In	0.673	130.7	0
Cropped	DFT3c	Y504	C	Right	16.25	1.682	0.269	487	628	0.091	50				256	Out	Out	-4	-1	0.03	0.36	14	>25%	1.674	143.3	1	AL
Cropped	DFT3c	Y504	C	Right	16.539	1.971	0.216	514	670	0.02	58	49.9			229	Out	Out	-4	0	0.06	0.54	21	Majority	1.674	157.5	1	AL
Cropped	DFT3c	Y504	C	Right	16.788	2.22	0.264	489	722	0.033	39	57.7			254	Out	Out	-4	1	0.07	0.46	18	>25%	1.674	153.3	1	AL
Cropped	DFT3c	Y504	C	Right	17.068	2.5	0.205	450	722	0.016	73	39			293	Out	Out	-4	1	0.07	0.46	18	>25%	1.674	153.3	1	AL
Cropped	DFT3c	Y504	C	Right	17.31	2.742	0.333	424	790	0.037	37	72.8			319	Out	Out	-5	2	0.06	0.33	13	>25%	1.674	149.2	1	AL
Cropped	DFT3c	Y504	C	Right	17.658	3.09	0.266	461	787	0.015		37.1			282	Out	Out	-4	2	0.08	0.33	13	>25%	1.674	131.1	1	AL
Cropped	DFT3c	Y504	C	Left	18.01	3.442	0.111	185	193	0.086	68				0	In	Exact	1	1	0.12	0.85	33	In	1.615	114.7	15
Cropped	DFT3c	Y504	C	Left	18.137	3.569	0.128	121	169	0.016	34	68.4			0	In	Exact	0	1	0.04	0.56	22	In	1.615	96.5	15
Cropped	DFT3c	Y504	C	Left	18.281	3.713	0.269	136	138	0.016	15	34.4			0	In	Exact	0	0	0.27	0.92	36	In	1.615	96.5	15
Cropped	DFT3c	Y504	C	Left	18.576	4.008	0.46	146	127	0.026	38	14.9			0	In	Exact	0	0	0.27	0.92	36	In	1.615	96.5	15
Cropped	DFT3c	Y504	C	Left	19.066	4.498	0.559	142	89	0.03		38.2			0	In	Exact	0	0	0.27	0.92	36	In	1.615	58.8	15
Cropped	DFT3c	Y504	C	Right	19.688	5.12	0.242	390	781	0.063	35				353	Out	Out	-5	1	0.1	0.44	17	>25%	2.818	143.7	0	AL
Cropped	DFT3c	Y504	C	Right	19.945	5.377	0.401	413	755	0.015	71	34.7			330	Out	Out	-5	1	0.1	0.44	17	>25%	2.818	198.2	0	AL
Cropped	DFT3c	Y504	C	Right	20.372	5.804	0.372	416	684	0.026	79	71.1			327	Out	Out	-5	0	0.04	0.49	19	>25%	2.818	251.2	0	AL
Cropped	DFT3c	Y504	C	Right	20.762	6.194	0.213	345	649	0.018	125	79.2			398	Out	Out	-6	0	0.02	0.26	10	>25%	2.818	229.5	0	AL
Cropped	DFT3c	Y504	C	Right	21.011	6.443	0.24	466	618	0.036	162	124.9			277	Out	Out	-4	-1	0.03	0.36	14	>25%	2.818	213.8	0	AL
Cropped	DFT3c	Y504	C	Right	21.314	6.746	0.252	435	777	0.063	31	162			308	Out	Out	-5	1	0.1	0.44	17	>25%	2.818	212.3	0	AL
Cropped	DFT3c	Y504	C	Right	21.594	7.026	0.283	405	771	0.028	35	30.6			338	Out	Out	-5	1	0.1	0.44	17	>25%	2.818	214.3	0	AL
Cropped	DFT3c	Y504	C	Right	21.89	7.322	0.405	431	794	0.013	22	34.7			312	Out	Out	-5	2	0.06	0.33	13	>25%	2.818	166.5	0	AL
Cropped	DFT3c	Y504	C	Right	22.307	7.739	0.199	452	799	0.012		21.6			291	Out	Out	-4	2	0.08	0.33	13	>25%	2.818	72.9	0	AL
Cropped	DFT3c	Y504	C	Left	22.603	8.035	0.094	181	170	0.097	61				0	In	Exact	1	1	0.12	0.85	33	In	1.081	103.9	15
Cropped	DFT3c	Y504	C	Left	22.712	8.144	0.342	138	127	0.015	37	60.8			0	In	Exact	0	0	0.27	0.92	36	In	1.081	103.9	15
Cropped	DFT3c	Y504	C	Left	23.069	8.501	0.403	175	133	0.015	14	37.5			0	In	Exact	1	0	0.42	0.97	38	In	1.081	103.9	15
Cropped	DFT3c	Y504	C	Left	23.482	8.914	0.202	176	119	0.01		14			0	In	Exact	1	0	0.42	0.97	38	In	1.081	103.9	15
Cropped	DFT3c	Y504	C	Right	23.772	9.204	0.157	343	756	0.088	88				400	Out	Out	-6	1	0.01	0.36	14	>25%	2.234	171.6	0	AL
Cropped	DFT3c	Y504	C	Right	23.949	9.381	0.325	425	789	0.02	50	88.4			318	Out	Out	-5	2	0.06	0.33	13	>25%	2.234	158.5	0	AL
Cropped	DFT3c	Y504	C	Right	24.292	9.724	0.301	473	774	0.018	60	50.3			270	Out	Out	-4	1	0.07	0.46	18	>25%	2.234	148	0	AL
Cropped	DFT3c	Y504	C	Right	24.61	10.042	0.317	414	782	0.017	29	59.5			329	Out	Out	-5	1	0.1	0.44	17	>25%	2.234	159.3	0	AL
Cropped	DFT3c	Y504	C	Right	24.941	10.373	0.267	442	791	0.014	25	29.4			301	Out	Out	-5	2	0.06	0.33	13	>25%	2.234	136.2	0	AL
Cropped	DFT3c	Y504	C	Right	25.232	10.664	0.248	465	801	0.024	66	25.1			279	Out	Out	-4	2	0.08	0.33	13	>25%	2.234	134.1	0	AL
Cropped	DFT3c	Y504	C	Right	25.498	10.93	0.276	502	746	0.018	49	66.3			241	Out	Out	-4	1	0.07	0.46	18	>25%	2.234	122	0	AL
Cropped	DFT3c	Y504	C	Right	25.79	11.222	0.216	514	698	0.016		49.5			229	Out	Out	-4	0	0.06	0.54	21	Majority	2.234	132.2	0	AL
Cropped	DFT3c	Y504	C	Left	26.089	11.521	0.105	234	190	0.083	82				0	In	Margin	2	1	0.01	0.28	11	In	3.322	193	15
Cropped	DFT3c	Y504	C	Left	26.227	11.659	0.326	184	125	0.033	62	82			0	In	Exact	1	0	0.42	0.97	38	In	3.322	169.6	15
Cropped	DFT3c	Y504	C	Left	26.574	12.006	0.301	184	63	0.021	56	62			0	In	Margin	1	-1	0.04	0.13	5	In	3.322	161.3	15
Cropped	DFT3c	Y504	C	Left	26.907	12.339	0.217	129	72	0.032	29	55.7			0	In	Margin	0	-1	0.04	0.18	7	In	3.322	159.4	15
Cropped	DFT3c	Y504	C	Left	27.152	12.584	0.286	150	92	0.028	50	29			0	In	Exact	1	0	0.42	0.97	38	In	3.322	139	15
Cropped	DFT3c	Y504	C	Left	27.472	12.904	0.343	129	137	0.034	62	49.7			0	In	Exact	0	0	0.27	0.92	36	In	3.322	129.7	15
Cropped	DFT3c	Y504	C	Left	27.87	13.302	0.353	103	81	0.055	76	61.7			0	In	Exact	0	0	0.27	0.92	36	In	3.322	131.9	15
Cropped	DFT3c	Y504	C	Left	28.257	13.689	0.37	175	104	0.034	53	75.6			0	In	Exact	1	0	0.42	0.97	38	In	3.322	133.4	15
Cropped	DFT3c	Y504	C	Left	28.656	14.088	0.423	200	151	0.029	61	53.2			0	In	Exact	1	1	0.12	0.85	33	In	3.322	129.8	15
Cropped	DFT3c	Y504	C	Left	29.097	14.529	0.314	178	94	0.018		61.1			0	In	Exact	1	0	0.42	0.97	38	In	3.322	123.2	15
Cropped	DFT3c	Y504	C	Right	29.623	15.055	0.242	523	741	0.212	62				220	Out	Out	-3	1	0.01	0.36	14	>25%	4.53	92	0	AL
Cropped	DFT3c	Y504	C	Right	29.881	15.313	0.467	468	770	0.016	33	62.2			275	Out	Out	-4	1	0.07	0.46	18	>25%	4.53	145.4	0	AL
Cropped	DFT3c	Y504	C	Right	30.381	15.813	0.352	437	759	0.033	28	32.9			306	Out	Out	-5	1	0.1	0.44	17	>25%	4.53	147.9	0	AL
Cropped	DFT3c	Y504	C	Right	30.748	16.18	0.21	415	776	0.015	136	27.8			328	Out	Out	-5	1	0.1	0.44	17	>25%	4.53	155.8	0	AL
Cropped	DFT3c	Y504	C	Right	31.007	16.439	0.399	490	662	0.049	45	136.5			253	Out	Out	-4	0	0.06	0.54	21	Majority	4.53	143.1	0	AL
Cropped	DFT3c	Y504	C	Right	31.439	16.871	0.244	448	679	0.033	80	45.3			295	Out	Out	-4	0	0.06	0.54	21	Majority	4.53	161	0	AL
Cropped	DFT3c	Y504	C	Right	31.731	17.163	0.364	491	747	0.048	51	80.5			252	Out	Out	-4	1	0.07	0.46	18	>25%	4.53	201.6	0	AL
Cropped	DFT3c	Y504	C	Right	32.113	17.545	0.385	484	798	0.018	35	51.5			259	Out	Out	-4	2	0.08	0.33	13	>25%	4.53	192	0	AL
Cropped	DFT3c	Y504	C	Right	32.527	17.959	0.193	481	833	0.029	103	35.1			267	Out	Out	-4	2	0.08	0.33	13	>25%	4.53	202.9	0	AL
Cropped	DFT3c	Y504	C	Right	32.766	18.198	0.222	389	879	0.046	137	102.9			367	Out	Out	-5	3	0.02	0.18	7	<=25%	4.53	179.8	0	AL
Cropped	DFT3c	Y504	C	Right	33.025	18.457	0.338	385	742	0.037	44	137.1			358	Out	Out	-5	1	0.1	0.44	17	>25%	4.53	180.5	0	AL
Cropped	DFT3c	Y504	C	Right	33.381	18.813	0.278	422	765	0.018	28	43.6			321	Out	Out	-5	1	0.1	0.44	17	>25%	4.53	204.9	0	AL
Cropped	DFT3c	Y504	C	Right	33.673	19.105	0.27	416	792	0.014	22	27.7			327	Out	Out	-5	2	0.06	0.33	13	>25%	4.53	166	0	AL
Cropped	DFT3c	Y504	C	Right	33.958	19.39	0.195	435	781	0.015		22			308	Out	Out	-5	1	0.1	0.44	17	>25%	4.53	82.6	0	AL
Cropped	DFT3c	Y504	C	Left	34.24	19.672	0.131	173	148	0.087	29				0	In	Exact	1	0	0.42	0.97	38	In	3.535	91.1	15
Cropped	DFT3c	Y504	C	Left	34.384	19.816	0.414	154	126	0.013	48	29.1			0	In	Exact	1	0	0.42	0.97	38	In	3.535	93.6	15
Cropped	DFT3c	Y504	C	Left	34.818	20.25	0.324	184	164	0.02	43	48.4			0	In	Exact	1	1	0.12	0.85	33	In	3.535	105.4	15
Cropped	DFT3c	Y504	C	Left	35.169	20.601	0.394	141	162	0.027	23	43			0	In	Exact	0	1	0.04	0.56	22	In	3.535	103.8	15
Cropped	DFT3c	Y504	C	Left	35.587	21.019	0.183	124	147	0.024	37	22.7			0	In	Exact	0	0	0.27	0.92	36	In	3.535	136.7	15
Cropped	DFT3c	Y504	C	Left	35.785	21.217	0.166	141	114	0.015	39	37.1			0	In	Exact	0	0	0.27	0.92	36	In	3.535	130.3	15
Cropped	DFT3c	Y504	C	Left	35.979	21.411	0.373	104	102	0.028	115	38.9			0	In	Exact	0	0	0.27	0.92	36	In	3.535	125.5	15
Cropped	DFT3c	Y504	C	Left	36.393	21.825	0.223	219	102	0.041	28	115			0	In	Exact	1	0	0.42	0.97	38	In	3.535	148.9	15
Cropped	DFT3c	Y504	C	Left	36.629	22.061	0.373	193	112	0.013	36	27.9			0	In	Exact	1	0	0.42	0.97	38	In	3.535	145	15
Cropped	DFT3c	Y504	C	Left	37.041	22.473	0.34	213	142	0.039	71	36.1			0	In	Exact	1	0	0.42	0.97	38	In	3.535	139.1	15
Cropped	DFT3c	Y504	C	Left	37.402	22.834	0.373	152	106	0.021		70.8			0	In	Exact	1	0	0.42	0.97	38	In	3.535	97.5	15
Cropped	DFT3c	Y504	C	Right	37.871	23.303	0.199	389	734	0.096	65				354	Out	Out	-5	1	0.1	0.44	17	>25%	2.993	176.9	0	AL
Cropped	DFT3c	Y504	C	Right	38.089	23.521	0.296	453	746	0.019	42	65.1			290	Out	Out	-4	1	0.07	0.46	18	>25%	2.993	187.7	0	AL
Cropped	DFT3c	Y504	C	Right	38.403	23.835	0.33	461	787	0.018	120	41.8			282	Out	Out	-4	2	0.08	0.33	13	>25%	2.993	174.3	0	AL
Cropped	DFT3c	Y504	C	Right	38.805	24.237	0.349	477	668	0.072	38	120.1			266	Out	Out	-4	0	0.06	0.54	21	Majority	2.993	167.4	0	AL
Cropped	DFT3c	Y504	C	Right	39.187	24.619	0.095	489	704	0.033	39	37.9			254	Out	Out	-4	0	0.06	0.54	21	Majority	2.993	144.8	0	AL
Cropped	DFT3c	Y504	C	Right	39.298	24.73	0.314	452	715	0.016	28	38.6			291	Out	Out	-4	1	0.07	0.46	18	>25%	2.993	147.7	0	AL
Cropped	DFT3c	Y504	C	Right	39.627	25.059	0.224	424	716	0.015	36	28			319	Out	Out	-5	1	0.1	0.44	17	>25%	2.993	128.9	0	AL
Cropped	DFT3c	Y504	C	Right	39.881	25.313	0.297	398	691	0.03	18	36.1			345	Out	Out	-5	0	0.04	0.49	19	>25%	2.993	146.8	0	AL
Cropped	DFT3c	Y504	C	Right	40.191	25.623	0.097	410	704	0.013	75	17.7			333	Out	Out	-5	0	0.04	0.49	19	>25%	2.993	132.6	0	AL
Cropped	DFT3c	Y504	C	Right	40.324	25.756	0.291	346	665	0.036	51	74.9			397	Out	Out	-6	0	0.02	0.26	10	>25%	2.993	145.2	0	AL
Cropped	DFT3c	Y504	C	Right	40.645	26.077	0.219	298	682	0.03		50.9			445	Out	Out	-6	0	0.02	0.26	10	>25%	2.993	146	0	AL
Cropped	DFT3c	Y504	C	Left	40.945	26.377	0.193	173	115	0.081	20				0	In	Exact	1	0	0.42	0.97	38	In	2.642	84.4	15
Cropped	DFT3c	Y504	C	Left	41.149	26.581	0.195	170	95	0.011	42	20.2			0	In	Exact	1	0	0.42	0.97	38	In	2.642	112.9	15
Cropped	DFT3c	Y504	C	Left	41.375	26.807	0.217	136	119	0.031	33	41.6			0	In	Exact	0	0	0.27	0.92	36	In	2.642	127.1	15
Cropped	DFT3c	Y504	C	Left	41.608	27.04	0.465	141	152	0.016	67	33.4			0	In	Exact	0	1	0.04	0.56	22	In	2.642	135.7	15
Cropped	DFT3c	Y504	C	Left	42.104	27.536	0.282	196	113	0.031	54	67.4			0	In	Exact	1	0	0.42	0.97	38	In	2.642	144.7	15
Cropped	DFT3c	Y504	C	Left	42.447	27.879	0.204	223	160	0.061	79	54.2			0	In	Exact	1	1	0.12	0.85	33	In	2.642	138.3	15
Cropped	DFT3c	Y504	C	Left	42.67	28.102	0.454	212	82	0.019	51	78.8			0	In	Exact	1	0	0.42	0.97	38	In	2.642	137.7	15
Cropped	DFT3c	Y504	C	Left	43.181	28.613	0.221	164	98	0.057	22	50.6			0	In	Exact	1	0	0.42	0.97	38	In	2.642	138.3	15
Cropped	DFT3c	Y504	C	Left	43.416	28.848	0.171	184	106	0.014		21.5			0	In	Exact	1	0	0.42	0.97	38	In	2.642	132.4	15
Cropped	DFT3c	Y504	C	Right	43.652	29.084	0.273	568	640	0.065	69				175	Out	Out	-3	0	0.01	0.36	14	>25%	3.105	192.1	0	AL
Cropped	DFT3c	Y504	C	Right	43.955	29.387	0.321	502	619	0.03	117	69.3			241	Out	Out	-4	-1	0.03	0.36	14	>25%	3.105	242.2	0	AL
Cropped	DFT3c	Y504	C	Right	44.318	29.75	0.313	571	714	0.042	60	117.4			172	Out	Out	-3	1	0.01	0.36	14	>25%	3.105	237.3	0	AL
Cropped	DFT3c	Y504	C	Right	44.652	30.084	0.285	587	656	0.021	152	60.2			156	Out	Out	-3	0	0.01	0.36	14	>25%	3.105	256.4	0	AL
Cropped	DFT3c	Y504	C	Right	45.008	30.44	0.291	478	762	0.071	64	152			265	Out	Out	-4	1	0.07	0.46	18	>25%	3.105	255.1	0	AL
Cropped	DFT3c	Y504	C	Right	45.32	30.752	0.281	454	821	0.021	64	63.7			291	Out	Out	-4	2	0.08	0.33	13	>25%	3.105	217	0	AL
Cropped	DFT3c	Y504	C	Right	45.619	31.051	0.085	391	830	0.018	58	63.6			355	Out	Out	-5	2	0.06	0.33	13	>25%	3.105	184.1	0	AL
Cropped	DFT3c	Y504	C	Right	45.723	31.155	0.251	402	773	0.019	28	58.1			341	Out	Out	-5	1	0.1	0.44	17	>25%	3.105	134.7	0	AL
Cropped	DFT3c	Y504	C	Right	45.998	31.43	0.28	420	794	0.024	22	27.7			323	Out	Out	-5	2	0.06	0.33	13	>25%	3.105	119.6	0	AL
Cropped	DFT3c	Y504	C	Right	46.29	31.722	0.467	441	802	0.012		22.5			303	Out	Out	-5	2	0.06	0.33	13	>25%	3.105	95.1	0	AL
Cropped	DFT3c	Y504	C	Left	46.943	32.375	0.172	181	152	0.186	45				0	In	Exact	1	1	0.12	0.85	33	In	1.011	69.1	15
Cropped	DFT3c	Y504	C	Left	47.13	32.562	0.388	146	124	0.015	25	44.8			0	In	Exact	0	0	0.27	0.92	36	In	1.011	69.1	15
Cropped	DFT3c	Y504	C	Left	47.547	32.979	0.407	156	147	0.029		25.1			0	In	Exact	1	0	0.42	0.97	38	In	1.011	69.1	15
Cropped	DFT3c	Y504	C	Right	48.058	33.49	0.316	476	797	0.104	56				267	Out	Out	-4	2	0.08	0.33	13	>25%	1.479	99.1	0	AL
Cropped	DFT3c	Y504	C	Right	48.395	33.827	0.36	478	853	0.021	38	56			274	Out	Out	-4	2	0.08	0.33	13	>25%	1.479	141.1	0	AL
Cropped	DFT3c	Y504	C	Right	48.774	34.206	0.279	479	891	0.019	33	38			285	Out	Out	-4	3	0.03	0.23	9	<=25%	1.479	141.1	0	AL
Cropped	DFT3c	Y504	C	Right	49.068	34.5	0.269	458	916	0.015	82	32.6			314	Out	Out	-4	3	0.03	0.23	9	<=25%	1.479	141.1	0	AL
Cropped	DFT3c	Y504	C	Right	49.387	34.819	0.15	529	875	0.05		82			233	Out	Out	-3	3	0.01	0.26	10	>25%	1.479	133.7	0	AL
Cropped	DFT3c	Y504	C	Left	49.614	35.046	0.381	170	157	0.077	18				0	In	Exact	1	1	0.12	0.85	33	In	0.946	38.2	15
Cropped	DFT3c	Y504	C	Left	50.006	35.438	0.286	182	144	0.011	18	17.7			0	In	Exact	1	0	0.42	0.97	38	In	0.946	38.2	15
Cropped	DFT3c	Y504	C	Left	50.303	35.735	0.257	194	158	0.011		18.4			0	In	Exact	1	1	0.12	0.85	33	In	0.946	38.2	15
Cropped	DFT3c	Y504	C	Right	50.655	36.087	0.374	483	803	0.095	48				261	Out	Out	-4	2	0.08	0.33	13	>25%	4.591	144.9	0	AL
Cropped	DFT3c	Y504	C	Right	51.046	36.478	0.118	525	826	0.017	53	47.9			222	Out	Out	-3	2	0.01	0.36	14	>25%	4.591	126.7	0	AL
Cropped	DFT3c	Y504	C	Right	51.18	36.612	0.244	472	829	0.016	61	53.1			275	Out	Out	-4	2	0.08	0.33	13	>25%	4.591	148.1	0	AL
Cropped	DFT3c	Y504	C	Right	51.445	36.877	0.328	461	889	0.021	37	61			301	Out	Out	-4	3	0.03	0.23	9	<=25%	4.591	158.4	0	AL
Cropped	DFT3c	Y504	C	Right	51.806	37.238	0.419	485	917	0.033	73	36.9			290	Out	Out	-4	3	0.03	0.23	9	<=25%	4.591	173.5	0	AL
Cropped	DFT3c	Y504	C	Right	52.272	37.704	0.22	425	875	0.047	50	73.2			331	Out	Out	-5	3	0.02	0.18	7	<=25%	4.591	162	0	AL
Cropped	DFT3c	Y504	C	Right	52.517	37.949	0.173	375	879	0.025	71	50.2			380	Out	Out	-5	3	0.02	0.18	7	<=25%	4.591	160.4	0	AL
Cropped	DFT3c	Y504	C	Right	52.751	38.183	0.285	355	811	0.061	78	70.9			389	Out	Out	-6	2	0.01	0.21	8	<=25%	4.591	175.9	0	AL
Cropped	DFT3c	Y504	C	Right	53.054	38.486	0.41	278	823	0.018	74	77.9			467	Out	Out	-7	2	0.01	0.28	11	>25%	4.591	188.3	0	AL
Cropped	DFT3c	Y504	C	Right	53.486	38.918	0.349	273	749	0.022	55	74.2			470	Out	Out	-7	1	0.03	0.26	10	>25%	4.591	164.7	0	AL
Cropped	DFT3c	Y504	C	Right	53.868	39.3	0.22	218	752	0.033	76	55.1			525	Out	Out	-7	1	0.03	0.26	10	>25%	4.591	140.6	0	AL
Cropped	DFT3c	Y504	C	Right	54.108	39.54	0.313	287	785	0.02	44	76.5			456	Out	Out	-7	2	0.01	0.28	11	>25%	4.591	124.5	0	AL
Cropped	DFT3c	Y504	C	Right	54.454	39.886	0.482	267	746	0.033	23	43.8			476	Out	Out	-7	1	0.03	0.26	10	>25%	4.591	113	0	AL
Cropped	DFT3c	Y504	C	Right	54.956	40.388	0.29	275	768	0.02		23.4			468	Out	Out	-7	1	0.03	0.26	10	>25%	4.591	104.3	0	AL
Cropped	DFT3c	Y504	C	Left	55.33	40.762	0.09	134	122	0.084	33				0	In	Exact	0	0	0.27	0.92	36	In	1.824	110.5	15
Cropped	DFT3c	Y504	C	Left	55.435	40.867	0.247	112	97	0.015	39	33.3			0	In	Exact	0	0	0.27	0.92	36	In	1.824	108.5	15
Cropped	DFT3c	Y504	C	Left	55.698	41.13	0.161	125	134	0.016	23	39.2			0	In	Exact	0	0	0.27	0.92	36	In	1.824	116.2	15
Cropped	DFT3c	Y504	C	Left	55.871	41.303	0.324	148	135	0.012	37	23			0	In	Exact	0	0	0.27	0.92	36	In	1.824	107.6	15
Cropped	DFT3c	Y504	C	Left	56.212	41.644	0.341	152	98	0.017	41	37.2			0	In	Exact	1	0	0.42	0.97	38	In	1.824	94.8	15
Cropped	DFT3c	Y504	C	Left	56.572	42.004	0.258	141	58	0.019	22	41.5			0	In	Margin	0	-1	0.04	0.18	7	In	1.824	85	15
Cropped	DFT3c	Y504	C	Left	56.86	42.292	0.294	140	80	0.03		22			0	In	Exact	0	0	0.27	0.92	36	In	1.824	78.5	15
Cropped	DFT3c	Y504	C	Right	57.234	42.666	0.331	440	706	0.08	57				303	Out	Out	-5	0	0.04	0.49	19	>25%	5.861	263.3	0	AL
Cropped	DFT3c	Y504	C	Right	57.599	43.031	0.087	465	655	0.034	98	56.8			278	Out	Out	-4	0	0.06	0.54	21	Majority	5.861	225.3	0	AL
Cropped	DFT3c	Y504	C	Right	57.726	43.158	0.218	463	557	0.04	87	98			290	Out	Out	-4	-2	0.01	0.51	20	Majority	5.861	236.9	0	AL
Cropped	DFT3c	Y504	C	Right	57.962	43.394	0.189	547	536	0.018	42	86.6			219	Out	Out	-3	-2	0.01	0.31	12	>25%	5.861	237.1	0	AL
Cropped	DFT3c	Y504	C	Right	58.18	43.612	0.31	513	512	0.029	89	41.6			260	Out	Out	-4	-2	0.01	0.51	20	Majority	5.861	266.1	0	AL
Cropped	DFT3c	Y504	C	Right	58.532	43.964	0.271	432	548	0.042	43	88.6			323	Out	Out	-5	-2	0.01	0.28	11	>25%	5.861	346.8	0	AL
Cropped	DFT3c	Y504	C	Right	58.837	44.269	0.146	432	505	0.034	67	43			337	Out	Out	-5	-2	0.01	0.28	11	>25%	5.861	328.4	0	AL
Cropped	DFT3c	Y504	C	Right	59.001	44.433	0.195	480	458	0.018	309	67.2			316	Out	Out	-4	-3	0.01	0.23	9	<=25%	5.861	411.3	0	AL
Cropped	DFT3c	Y504	C	Right	59.276	44.708	0.285	418	761	0.08	43	309.3			325	Out	Out	-5	1	0.1	0.44	17	>25%	5.861	471.4	0	AL
Cropped	DFT3c	Y504	C	Right	59.577	45.009	0.19	461	762	0.016	262	43			282	Out	Out	-4	1	0.07	0.46	18	>25%	5.861	528.6	0	AL
Cropped	DFT3c	Y504	C	Right	59.801	45.233	0.356	723	770	0.034	147	262.1		Y	0	In	Margin	-1	1	0.01	0.31	12	In	5.861	490.9	0	B
Cropped	DFT3c	Y504	C	Right	60.195	45.627	0.186	865	808	0.038	105	147			0	In	Margin	1	2	0.05	0.38	15	In	5.861	350.2	0	B
Cropped	DFT3c	Y504	C	Right	60.429	45.861	0.175	970	818	0.048	70	105.5			84	Out	Out	3	2	0.01	0.15	6	<=25%	5.861	325.1	0	B
Cropped	DFT3c	Y504	C	Right	60.624	46.056	0.285	938	756	0.02	42	69.8			45	Out	Out	2	1	0.03	0.51	20	Majority	5.861	202.7	0	B
Cropped	DFT3c	Y504	C	Right	60.941	46.373	0.247	928	797	0.032	42	42.2			37	Out	Out	2	2	0.02	0.23	9	<=25%	5.861	157.9	0	B
Cropped	DFT3c	Y504	C	Right	61.203	46.635	0.431	887	807	0.015	16	42.2			0	In	Margin	1	2	0.05	0.38	15	In	5.861	116.1	0	B
Cropped	DFT3c	Y504	C	Right	61.646	47.078	0.239	902	812	0.012	41	15.8			0	In	Margin	2	2	0.02	0.23	9	In	5.861	99.8	0	B
Cropped	DFT3c	Y504	C	Right	61.901	47.333	0.297	869	788	0.016	55	40.8			0	In	Margin	1	2	0.05	0.38	15	In	5.861	94.9	0	B
Cropped	DFT3c	Y504	C	Right	62.214	47.646	0.503	903	745	0.016	51	54.8			0	In	Margin	2	1	0.03	0.51	20	In	5.861	85.7	0	B
Cropped	DFT3c	Y504	C	Right	62.744	48.176	0.351	873	786	0.027		50.8			0	In	Margin	1	2	0.05	0.38	15	In	5.861	101.1	0	B
Cropped	DFT3c	Y504	C	Left	63.221	48.653	0.128	210	176	0.126	59				0	In	Exact	1	1	0.12	0.85	33	In	1.05	118.3	15
Cropped	DFT3c	Y504	C	Left	63.367	48.799	0.157	184	123	0.018	40	59			0	In	Exact	1	0	0.42	0.97	38	In	1.05	118.3	15
Cropped	DFT3c	Y504	C	Left	63.539	48.971	0.381	144	127	0.015	25	40.2			0	In	Exact	0	0	0.27	0.92	36	In	1.05	118.3	15
Cropped	DFT3c	Y504	C	Left	63.932	49.364	0.339	169	127	0.012		25			0	In	Exact	1	0	0.42	0.97	38	In	1.05	118.3	15
Cropped	DFT3c	Y504	C	Right	64.401	49.833	0.218	819	761	0.13	52				0	In	Exact	1	1	0.01	0.69	27	In	1.724	91	0	B
Cropped	DFT3c	Y504	C	Right	64.635	50.067	0.284	868	777	0.016	27	51.5			0	In	Exact	1	1	0.01	0.69	27	In	1.724	73.2	0	B
Cropped	DFT3c	Y504	C	Right	64.933	50.365	0.319	890	793	0.014	25	27.2			0	In	Margin	1	2	0.05	0.38	15	In	1.724	73.2	0	B
Cropped	DFT3c	Y504	C	Right	65.283	50.715	0.264	909	810	0.031	22	25.5			0	In	Margin	2	2	0.02	0.23	9	In	1.724	73.2	0	B
Cropped	DFT3c	Y504	C	Right	65.561	50.993	0.564	887	810	0.014		22			0	In	Margin	1	2	0.05	0.38	15	In	1.724	50.1	0	B
Cropped	DFT3c	Y504	C	Left	66.25	51.682	0.207	194	101	0.125	34				0	In	Exact	1	0	0.42	0.97	38	In	0.86	64.2	15
Cropped	DFT3c	Y504	C	Left	66.485	51.917	0.181	163	115	0.028	21	34			0	In	Exact	1	0	0.42	0.97	38	In	0.86	64.2	15
Cropped	DFT3c	Y504	C	Left	66.679	52.111	0.431	170	135	0.013		21.2			0	In	Exact	1	0	0.42	0.97	38	In	0.86	64.2	15
Cropped	DFT3c	Y504	C	Right	67.223	52.655	0.295	890	815	0.113	89				31	Out	Out	1	2	0.05	0.38	15	>25%	3.947	210.9	0	B
Cropped	DFT3c	Y504	C	Right	67.536	52.968	0.257	823	873	0.018	51	88.6			89	Out	Out	1	3	0.02	0.18	7	<=25%	3.947	175.1	0	B
Cropped	DFT3c	Y504	C	Right	67.81	53.242	0.176	773	883	0.017	78	51			99	Out	Out	0	3	0.01	0.18	7	<=25%	3.947	195.6	0	B
Cropped	DFT3c	Y504	C	Right	68.02	53.452	0.236	851	889	0.034	17	78.2			105	Out	Out	1	3	0.02	0.18	7	<=25%	3.947	234.8	0	B
Cropped	DFT3c	Y504	C	Right	68.267	53.699	0.3	834	893	0.011	91	17.5			109	Out	Out	1	3	0.02	0.18	7	<=25%	3.947	211.2	0	B
Cropped	DFT3c	Y504	C	Right	68.586	54.018	0.306	924	879	0.019	144	91.1			100	Out	Out	2	3	0.01	0.18	7	<=25%	3.947	204.4	0	B
Cropped	DFT3c	Y504	C	Right	68.921	54.353	0.305	997	755	0.029	27	143.9			104	Out	Out	3	1	0.01	0.13	5	<=25%	3.947	183.7	0	B
Cropped	DFT3c	Y504	C	Right	69.241	54.673	0.231	981	733	0.015	23	27.2			88	Out	Out	3	1	0.01	0.13	5	<=25%	3.947	205	0	B
Cropped	DFT3c	Y504	C	Right	69.486	54.918	0.186	963	719	0.014	69	22.8			70	Out	Out	2	1	0.03	0.51	20	Majority	3.947	179.5	0	B
Cropped	DFT3c	Y504	C	Right	69.702	55.134	0.34	903	753	0.03	70	69			0	In	Margin	2	1	0.03	0.51	20	In	3.947	125.8	0	C
Cropped	DFT3c	Y504	C	Right	70.061	55.493	0.276	885	685	0.019	25	70.3			0	In	Exact	1	0	0.09	0.77	30	In	3.947	130.6	0	C
Cropped	DFT3c	Y504	C	Right	70.364	55.796	0.218	860	686	0.027	36	25			0	In	Exact	1	0	0.09	0.77	30	In	3.947	136.1	0	C
Cropped	DFT3c	Y504	C	Right	70.596	56.028	0.312	832	664	0.014	29	35.6			0	In	Exact	1	0	0.09	0.77	30	In	3.947	109.2	0	C
Cropped	DFT3c	Y504	C	Right	70.923	56.355	0.247	861	660	0.015		29.3			0	In	Exact	1	0	0.09	0.77	30	In	3.947	81.1	0	C
Cropped	DFT3c	Y504	C	Left	71.27	56.702	0.115	255	67	0.1	86				31	Out	Out	2	-1	0.04	0.08	3	<=25%	0.728	166.3	15
Cropped	DFT3c	Y504	C	Left	71.42	56.852	0.287	174	97	0.035	35	86.4			0	In	Exact	1	0	0.42	0.97	38	In	0.728	166.3	15
Cropped	DFT3c	Y504	C	Left	71.734	57.166	0.264	151	123	0.027		34.7			0	In	Exact	1	0	0.42	0.97	38	In	0.728	166.3	15
Cropped	DFT3c	Y504	C	Right	72.071	57.503	0.227	770	616	0.073	52				0	In	Margin	0	-1	0.01	0.51	20	In	1.341	119.5	0	C
Cropped	DFT3c	Y504	C	Right	72.315	57.747	0.249	807	653	0.017	29	52.3			0	In	Exact	0	0	0.02	0.87	34	In	1.341	108.2	0	C
Cropped	DFT3c	Y504	C	Right	72.596	58.028	0.223	831	670	0.032	35	29.4			0	In	Exact	1	0	0.09	0.77	30	In	1.341	108.2	0	C
Cropped	DFT3c	Y504	C	Right	72.834	58.266	0.214	866	668	0.015	28	35.1			0	In	Exact	1	0	0.09	0.77	30	In	1.341	108.2	0	C
Cropped	DFT3c	Y504	C	Right	73.06	58.492	0.352	842	683	0.012		28.3			0	In	Exact	1	0	0.09	0.77	30	In	1.341	84.6	0	C
Cropped	DFT3c	Y504	C	Left	73.516	58.948	0.147	118	109	0.104	47				0	In	Exact	0	0	0.27	0.92	36	In	0.95	88.6	15
Cropped	DFT3c	Y504	C	Left	73.678	59.11	0.267	164	120	0.015	37	47.3			0	In	Exact	1	0	0.42	0.97	38	In	0.95	88.6	15
Cropped	DFT3c	Y504	C	Left	73.975	59.407	0.491	140	148	0.03		36.9			0	In	Exact	0	0	0.27	0.92	36	In	0.95	88.6	15
Cropped	DFT3c	Y504	C	Right	74.548	59.98	0.246	790	664	0.082	60				0	In	Exact	0	0	0.02	0.87	34	In	1.047	105.6	4	C
Cropped	DFT3c	Y504	C	Right	74.809	60.241	0.2	844	690	0.015	32	59.9			0	In	Exact	1	0	0.09	0.77	30	In	1.047	105.6	4	C
Cropped	DFT3c	Y504	C	Right	75.024	60.456	0.247	868	669	0.015	19	31.9			0	In	Exact	1	0	0.09	0.77	30	In	1.047	105.6	4	C
Cropped	DFT3c	Y504	C	Right	75.282	60.714	0.313	876	652	0.011		18.8			0	In	Exact	1	0	0.09	0.77	30	In	1.047	105.6	4	C
Cropped	DFT3c	Y504	C	Left	75.668	61.1	0.132	273	103	0.073	93				48	Out	Out	2	0	0.04	0.33	13	>25%	0.857	146.1	15
Cropped	DFT3c	Y504	C	Left	75.819	61.251	0.38	180	100	0.019	32	93			0	In	Exact	1	0	0.42	0.97	38	In	0.857	146.1	15
Cropped	DFT3c	Y504	C	Left	76.214	61.646	0.311	177	68	0.015		32.1			0	In	Margin	1	-1	0.04	0.13	5	In	0.857	146.1	15
Cropped	DFT3c	Y504	C	Right	76.65	62.082	0.184	869	588	0.125	27				46	Out	Out	1	-1	0.02	0.46	18	>25%	0.645	42.1	4	C
Cropped	DFT3c	Y504	C	Right	76.847	62.279	0.448	866	615	0.013		27.2			0	In	Margin	1	-1	0.02	0.46	18	In	0.645	42.1	4	C
Cropped	DFT3c	Y504	C	Left	77.431	62.863	0.095	267	60	0.136	97				45	Out	Out	2	-1	0.04	0.08	3	<=25%	1.267	162.4	15
Cropped	DFT3c	Y504	C	Left	77.559	62.991	0.233	170	57	0.033	21	97			0	In	Margin	1	-1	0.04	0.13	5	In	1.267	172.7	15
Cropped	DFT3c	Y504	C	Left	77.805	63.237	0.318	178	76	0.013	47	20.6			0	In	Exact	1	0	0.42	0.97	38	In	1.267	172.7	15
Cropped	DFT3c	Y504	C	Left	78.157	63.589	0.287	217	102	0.034	54	46.9			0	In	Exact	1	0	0.42	0.97	38	In	1.267	172.7	15
Cropped	DFT3c	Y504	C	Left	78.462	63.894	0.236	211	156	0.018		54.3			0	In	Exact	1	1	0.12	0.85	33	In	1.267	107	15
Cropped	DFT3c	Y504	C	Right	78.822	64.254	0.25	830	627	0.124	62				0	In	Margin	1	-1	0.02	0.46	18	In	0.83	105.6	4	C
Cropped	DFT3c	Y504	C	Right	79.09	64.522	0.26	891	640	0.018	25	62.4			0	In	Exact	1	0	0.09	0.77	30	In	0.83	105.6	4	C
Cropped	DFT3c	Y504	C	Right	79.364	64.796	0.288	915	632	0.014		25.3			0	In	Margin	2	-1	0.01	0.26	10	In	0.83	105.6	4	C
Cropped	DFT3c	Y504	C	Left	79.721	65.153	0.15	250	50	0.069	56				0	In	Margin	2	-1	0.04	0.08	3	In	0.637	126.6	15
Cropped	DFT3c	Y504	C	Left	79.9	65.332	0.178	206	85	0.029	24	56.2			0	In	Exact	1	0	0.42	0.97	38	In	0.637	126.6	15
Cropped	DFT3c	Y504	C	Left	80.092	65.524	0.266	226	99	0.014		24.4			0	In	Margin	2	0	0.04	0.33	13	In	0.637	126.6	15
Cropped	DFT3c	Y504	C	Right	80.45	65.882	0.214	756	680	0.092	91				0	In	Exact	0	0	0.02	0.87	34	In	0.682	133.6	4	C
Cropped	DFT3c	Y504	C	Right	80.684	66.116	0.448	846	666	0.02		91.1			0	In	Exact	1	0	0.09	0.77	30	In	0.682	133.6	4	C
Cropped	DFT3c	Y504	C	Left	81.204	66.636	0.121	213	104	0.072	84				0	In	Exact	1	0	0.42	0.97	38	In	1.373	159	0
Cropped	DFT3c	Y504	C	Left	81.342	66.774	0.238	129	98	0.017	16	84.2			0	In	Exact	0	0	0.27	0.92	36	In	1.373	152.2	0
Cropped	DFT3c	Y504	C	Left	81.598	67.03	0.125	140	110	0.018	41	16.3			0	In	Exact	0	0	0.27	0.92	36	In	1.373	139.8	0
Cropped	DFT3c	Y504	C	Left	81.762	67.194	0.331	102	95	0.039	20	40.9			0	In	Exact	0	0	0.27	0.92	36	In	1.373	139.8	0
Cropped	DFT3c	Y504	C	Left	82.134	67.566	0.132	91	78	0.041	30	20.2			0	In	Exact	0	0	0.27	0.92	36	In	1.373	87.3	0
Cropped	DFT3c	Y504	C	Left	82.279	67.711	0.298	121	73	0.013		30.4			0	In	Margin	0	-1	0.04	0.18	7	In	1.373	93.5	0
Plain	DFT5b	Y504	A	Left	0	0	0.177	401	589		398		NewTrial		296	Out	Out	2	-4	0.06	0.08	3	<=25%	5.985	329	0
Plain	DFT5b	Y504	A	Left	0.233	0.233	0.22	255	959	0.056	38	397.8			0	In	Exact	0	1	0.19	0.67	26	In	5.985	305.9	0
Plain	DFT5b	Y504	A	Left	0.471	0.471	0.348	262	922	0.018	36	37.7			0	In	Exact	0	0	0.25	0.72	28	In	5.985	288.1	0
Plain	DFT5b	Y504	A	Left	0.843	0.843	0.591	293	941	0.024	69	36.4			0	In	Exact	1	0	0.19	0.9	35	In	5.985	271.2	0
Plain	DFT5b	Y504	A	Left	1.463	1.463	0.304	229	916	0.029	66	68.7			0	In	Exact	0	0	0.25	0.72	28	In	5.985	111.4	0
Plain	DFT5b	Y504	A	Left	1.803	1.803	0.304	276	963	0.036	30	66.5			0	In	Exact	0	1	0.19	0.67	26	In	5.985	116.6	0
Plain	DFT5b	Y504	A	Left	2.12	2.12	0.229	306	966	0.013	23	30.1			0	In	Exact	1	1	0.25	0.69	27	In	5.985	122.3	0
Plain	DFT5b	Y504	A	Left	2.363	2.363	0.225	287	953	0.014	57	23			0	In	Exact	1	0	0.19	0.9	35	In	5.985	146	0
Plain	DFT5b	Y504	A	Left	2.604	2.604	0.287	230	946	0.016	41	57.4			0	In	Exact	0	0	0.25	0.72	28	In	5.985	125.1	0
Plain	DFT5b	Y504	A	Left	2.907	2.907	0.281	203	915	0.016	97	41.1			0	In	Margin	-1	0	0.06	0.18	7	In	5.985	120	0
Plain	DFT5b	Y504	A	Left	3.206	3.206	0.419	295	947	0.018	32	97.4			0	In	Exact	1	0	0.19	0.9	35	In	5.985	143.2	0
Plain	DFT5b	Y504	A	Left	3.641	3.641	0.409	306	977	0.016	40	32			0	In	Exact	1	1	0.25	0.69	27	In	5.985	133.8	0
Plain	DFT5b	Y504	A	Left	4.067	4.067	0.475	280	947	0.017	77	39.7			0	In	Exact	0	0	0.25	0.72	28	In	5.985	102.9	0
Plain	DFT5b	Y504	A	Left	4.584	4.584	0.187	339	997	0.042	33	77.3			0	In	Exact	1	1	0.25	0.69	27	In	5.985	78.9	0
Plain	DFT5b	Y504	A	Left	4.787	4.787	0.211	309	984	0.016	37	32.7			0	In	Exact	1	1	0.25	0.69	27	In	5.985	79.9	0
Plain	DFT5b	Y504	A	Left	5.024	5.024	0.961	282	958	0.026		37.5			0	In	Exact	0	1	0.19	0.67	26	In	5.985	76.9	0
Plain	DFT5b	Y504	C	Right	6.062	0	0.207	517	732	0.077	160			Y	0	In	Exact	0	0	0.09	0.59	23	In	1.561	265.1	0	C
Plain	DFT5b	Y504	C	Right	6.306	0.244	0.165	651	819	0.037	36	159.8			0	In	Margin	2	1	0.09	0.36	14	In	1.561	209.1	0	C
Plain	DFT5b	Y504	C	Right	6.485	0.423	0.282	629	791	0.014	46	35.6			0	In	Margin	2	0	0.36	0.31	12	In	1.561	179.9	0	C
Plain	DFT5b	Y504	C	Right	6.783	0.721	0.19	583	788	0.016	19	46.1			0	In	Exact	1	0	0.36	0.82	32	In	1.561	179.9	0	C
Plain	DFT5b	Y504	C	Right	6.984	0.922	0.324	602	789	0.011	20	19			0	In	Exact	1	0	0.36	0.82	32	In	1.561	92	0	C
Plain	DFT5b	Y504	C	Right	7.322	1.26	0.301	622	785	0.014		20.4			0	In	Exact	1	0	0.36	0.82	32	In	1.561	75.1	0	C
Plain	DFT5b	Y504	C	Left	7.731	1.669	0.162	251	1002	0.108	29				0	In	Exact	0	1	0.27	0.33	13	In	0.873	103.6	0
Plain	DFT5b	Y504	C	Left	7.908	1.846	0.111	252	973	0.015	39	29			0	In	Exact	0	1	0.27	0.33	13	In	0.873	103.6	0
Plain	DFT5b	Y504	C	Left	8.032	1.97	0.296	287	956	0.013	22	38.9			0	In	Exact	1	0	0.13	0.64	25	In	0.873	103.6	0
Plain	DFT5b	Y504	C	Left	8.37	2.308	0.234	306	944	0.042		22.5			0	In	Exact	1	0	0.13	0.64	25	In	0.873	103.6	0
Plain	DFT5b	Y504	C	Right	8.72	2.658	0.317	593	789	0.116	43				0	In	Exact	1	0	0.36	0.82	32	In	1.42	42.9	2	C
Plain	DFT5b	Y504	C	Right	9.053	2.991	0.492	636	786	0.016	18	43.1			0	In	Margin	2	0	0.36	0.31	12	In	1.42	42.9	2	C
Plain	DFT5b	Y504	C	Right	9.558	3.496	0.582	650	797	0.013		17.8			0	In	Margin	2	0	0.36	0.31	12	In	1.42	42.9	2	C
Plain	DFT5b	Y504	C	Left	10.242	4.18	0.244	260	978	0.102	33				0	In	Exact	0	1	0.27	0.33	13	In	1.62	67.2	1
Plain	DFT5b	Y504	C	Left	10.5	4.438	0.211	286	958	0.014	26	32.8			0	In	Exact	1	1	0.27	0.64	25	In	1.62	74.3	1
Plain	DFT5b	Y504	C	Left	10.726	4.664	0.382	312	960	0.015	24	26.1			0	In	Exact	1	1	0.27	0.64	25	In	1.62	74.3	1
Plain	DFT5b	Y504	C	Left	11.139	5.077	0.339	334	970	0.031	37	24.2			0	In	Exact	1	1	0.27	0.64	25	In	1.62	74.3	1
Plain	DFT5b	Y504	C	Left	11.492	5.43	0.37	370	960	0.014		37.4			0	In	Margin	2	1	0.2	0.18	7	In	1.62	64.3	1
Plain	DFT5b	Y504	C	Right	11.976	5.914	0.221	654	788	0.114	54				0	In	Margin	2	0	0.36	0.31	12	In	0.597	90	2	C
Plain	DFT5b	Y504	C	Right	12.212	6.15	0.361	707	797	0.015		53.8			81	Out	Out	3	0	0.09	0.03	1	<=25%	0.597	90	2	C
Plain	DFT5b	Y504	C	Left	12.655	6.593	0.163	460	987	0.082	41				101	Out	Out	3	1	0.07	0.03	1	<=25%	2.329	178.5	0
Plain	DFT5b	Y504	C	Left	12.832	6.77	0.157	420	994	0.014	35	40.6			61	Out	Out	2	1	0.2	0.18	7	<=25%	2.329	144.4	0
Plain	DFT5b	Y504	C	Left	13.002	6.94	0.276	386	1000	0.013	131	34.5			0	In	Margin	2	1	0.2	0.18	7	In	2.329	137.5	0
Plain	DFT5b	Y504	C	Left	13.312	7.25	0.499	261	960	0.034	26	131.2			0	In	Exact	0	1	0.27	0.33	13	In	2.329	137.5	0
Plain	DFT5b	Y504	C	Left	13.845	7.783	0.42	287	957	0.034	88	26.2			0	In	Exact	1	1	0.27	0.64	25	In	2.329	129.9	0
Plain	DFT5b	Y504	C	Left	14.294	8.232	0.69	200	946	0.029		87.7			0	In	Margin	-1	0	0.07	0.05	2	In	2.329	123.7	0
Cropped	DFT6c	Y504	A	Left	0	0	0.264	186	139		33		NewTrial		0	In	Exact	1	0	0.7	0.95	35	In	1.532	77.2	0
Cropped	DFT6c	Y504	A	Left	0.276	0.276	0.261	153	142	0.012	34	33.1			0	In	Exact	1	0	0.7	0.95	35	In	1.532	90.1	0
Cropped	DFT6c	Y504	A	Left	0.552	0.552	0.357	186	136	0.015	26	33.5			0	In	Exact	1	0	0.7	0.95	35	In	1.532	90.1	0
Cropped	DFT6c	Y504	A	Left	0.923	0.923	0.278	164	122	0.014	45	26.1			0	In	Exact	1	0	0.7	0.95	35	In	1.532	90.1	0
Cropped	DFT6c	Y504	A	Left	1.215	1.215	0.317	209	127	0.014		45.3			0	In	Exact	1	0	0.7	0.95	35	In	1.532	83.5	0
Cropped	DFT6c	Y504	A	Left	1.839	1.839	0.289	151	138		27		AfterInvalidFixation		0	In	Exact	1	0	0.7	0.95	35	In	6.07	69.7	0
Cropped	DFT6c	Y504	A	Left	2.145	2.145	0.461	164	114	0.017	36	27.3			0	In	Exact	1	0	0.7	0.95	35	In	6.07	74.6	0
Cropped	DFT6c	Y504	A	Left	2.62	2.62	0.36	199	124	0.014	39	36.4			0	In	Exact	1	0	0.7	0.95	35	In	6.07	91.8	0
Cropped	DFT6c	Y504	A	Left	2.996	2.996	0.311	166	144	0.016	39	38.6			0	In	Exact	1	0	0.7	0.95	35	In	6.07	95.3	0
Cropped	DFT6c	Y504	A	Left	3.322	3.322	0.413	187	177	0.015	74	39.1			0	In	Exact	1	1	0.22	0.84	31	In	6.07	104.4	0
Cropped	DFT6c	Y504	A	Left	3.764	3.764	0.421	150	113	0.029	34	73.9			0	In	Exact	1	0	0.7	0.95	35	In	6.07	105.9	0
Cropped	DFT6c	Y504	A	Left	4.199	4.199	0.258	116	117	0.014	71	34.2			0	In	Exact	0	0	0.09	0.95	35	In	6.07	111.9	0
Cropped	DFT6c	Y504	A	Left	4.475	4.475	0.483	185	135	0.018	40	71.3			0	In	Exact	1	0	0.7	0.95	35	In	6.07	119.2	0
Cropped	DFT6c	Y504	A	Left	5.001	5.001	0.431	147	121	0.043	49	40.5			0	In	Exact	0	0	0.09	0.95	35	In	6.07	105.1	0
Cropped	DFT6c	Y504	A	Left	5.45	5.45	0.301	190	145	0.018	46	49.2			0	In	Exact	1	0	0.7	0.95	35	In	6.07	115	0
Cropped	DFT6c	Y504	A	Left	5.783	5.783	0.184	171	187	0.032	20	46.1			0	In	Exact	1	1	0.22	0.84	31	In	6.07	89.9	0
Cropped	DFT6c	Y504	A	Left	5.983	5.983	0.269	189	196	0.016	38	20.1			0	In	Exact	1	1	0.22	0.84	31	In	6.07	95.9	0
Cropped	DFT6c	Y504	A	Left	6.272	6.272	0.237	179	159	0.02	28	38.3			0	In	Exact	1	1	0.22	0.84	31	In	6.07	98.2	0
Cropped	DFT6c	Y504	A	Left	6.522	6.522	0.422	155	145	0.013	30	27.8			0	In	Exact	1	0	0.7	0.95	35	In	6.07	97	0
Cropped	DFT6c	Y504	A	Left	6.976	6.976	0.232	184	153	0.032	33	30.1			0	In	Exact	1	1	0.22	0.84	31	In	6.07	112.5	0
Cropped	DFT6c	Y504	A	Left	7.223	7.223	0.222	163	127	0.015	38	33.4			0	In	Exact	1	0	0.7	0.95	35	In	6.07	108.9	0
Cropped	DFT6c	Y504	A	Left	7.461	7.461	0.26	199	140	0.016	49	38.3			0	In	Exact	1	0	0.7	0.95	35	In	6.07	108.5	0
Cropped	DFT6c	Y504	A	Left	7.737	7.737	0.172	153	124	0.016		48.7			0	In	Exact	1	0	0.7	0.95	35	In	6.07	129	0
Cropped	DFT6c	Y504	C	Right	8	0	0.191	474	575	0.091	168				174	Out	Out	0	-3	0.01	0.19	7	<=25%	0.954	375	0	AL
Cropped	DFT6c	Y504	C	Right	8.231	0.231	0.174	634	627	0.04	81	168.2			135	Out	Out	2	-2	0.01	0.16	6	<=25%	0.954	375	0	AL
Cropped	DFT6c	Y504	C	Right	8.441	0.441	0.236	642	708	0.036	108	81.4			77	Out	Out	2	-1	0.01	0.41	15	>25%	0.954	375	0	AL
Cropped	DFT6c	Y504	C	Right	8.696	0.696	0.258	539	741	0.019		108.2		Y	0	In	Margin	1	-1	0.03	0.62	23	In	0.954	375	0	AL
Cropped	DFT6c	Y504	C	Left	9.046	1.046	0.132	109	156	0.092	55				0	In	Exact	0	1	0.05	0.86	32	In	1.208	98.8	0
Cropped	DFT6c	Y504	C	Left	9.207	1.207	0.367	157	129	0.029	41	55.1			0	In	Exact	1	0	0.5	0.84	31	In	1.208	98.8	0
Cropped	DFT6c	Y504	C	Left	9.599	1.599	0.182	117	136	0.025	24	40.6			0	In	Exact	0	0	0.25	0.84	31	In	1.208	98.8	0
Cropped	DFT6c	Y504	C	Left	9.793	1.793	0.461	128	115	0.012		23.7			0	In	Exact	0	0	0.25	0.84	31	In	1.208	98.8	0
Cropped	DFT6c	Y504	C	Right	10.347	2.347	0.185	402	729	0.093	61				0	In	Margin	-1	-1	0.03	0.51	19	In	0.388	157.6	0	AL
Cropped	DFT6c	Y504	C	Right	10.551	2.551	0.184	386	670	0.019		61.1			89	Out	Out	-1	-2	0.02	0.41	15	>25%	0.388	157.6	0	AL
Cropped	DFT6c	Y504	C	Left	10.82	2.82	0.177	155	179	0.085	62				0	In	Exact	1	1	0.18	0.97	36	In	2.757	134.3	18
Cropped	DFT6c	Y504	C	Left	11.024	3.024	0.279	131	122	0.027	46	61.8			0	In	Exact	0	0	0.25	0.84	31	In	2.757	150.3	18
Cropped	DFT6c	Y504	C	Left	11.334	3.334	0.21	174	139	0.031	16	46.2			0	In	Exact	1	0	0.5	0.84	31	In	2.757	130.9	18
Cropped	DFT6c	Y504	C	Left	11.553	3.553	0.191	190	139	0.009	48	16			0	In	Exact	1	0	0.5	0.84	31	In	2.757	143.9	18
Cropped	DFT6c	Y504	C	Left	11.773	3.773	0.194	159	176	0.029	35	48.3			0	In	Exact	1	1	0.18	0.97	36	In	2.757	138.6	18
Cropped	DFT6c	Y504	C	Left	11.98	3.98	0.422	193	169	0.013	51	34.7			0	In	Exact	1	1	0.18	0.97	36	In	2.757	122.7	18
Cropped	DFT6c	Y504	C	Left	12.417	4.417	0.193	172	123	0.015	52	50.6			0	In	Exact	1	0	0.5	0.84	31	In	2.757	133.6	18
Cropped	DFT6c	Y504	C	Left	12.625	4.625	0.189	125	100	0.015	33	52.3			0	In	Exact	0	0	0.25	0.84	31	In	2.757	123.2	18
Cropped	DFT6c	Y504	C	Left	12.848	4.848	0.398	100	79	0.034	52	32.6			0	In	Exact	0	0	0.25	0.84	31	In	2.757	117.4	18
Cropped	DFT6c	Y504	C	Left	13.267	5.267	0.31	150	93	0.021		51.9			0	In	Exact	1	0	0.5	0.84	31	In	2.757	118	18
Cropped	DFT6c	Y504	C	Right	13.646	5.646	0.163	361	613	0.069	48				151	Out	Out	-1	-2	0.02	0.41	15	>25%	3.129	253.7	0	AL
Cropped	DFT6c	Y504	C	Right	13.825	5.825	0.137	317	593	0.016	96	48.3			191	Out	Out	-2	-3	0.01	0.22	8	<=25%	3.129	229.7	0	AL
Cropped	DFT6c	Y504	C	Right	13.997	5.997	0.204	223	610	0.035	47	95.5			247	Out	Out	-3	-2	0.02	0.54	20	Majority	3.129	258.8	0	AL
Cropped	DFT6c	Y504	C	Right	14.217	6.217	0.182	240	654	0.016	61	47.2			210	Out	Out	-3	-2	0.02	0.54	20	Majority	3.129	291.9	0	AL
Cropped	DFT6c	Y504	C	Right	14.426	6.426	0.315	300	662	0.027	131	60.5			154	Out	Out	-2	-2	0.01	0.41	15	>25%	3.129	258.3	0	AL
Cropped	DFT6c	Y504	C	Right	14.801	6.801	0.325	422	711	0.06	129	131.5			38	Out	Out	-1	-1	0.03	0.51	19	Majority	3.129	178.8	0	AL
Cropped	DFT6c	Y504	C	Right	15.147	7.147	0.255	551	722	0.021	53	129.5			0	In	Margin	1	-1	0.03	0.62	23	In	3.129	166.4	0	B
Cropped	DFT6c	Y504	C	Right	15.43	7.43	0.398	536	773	0.028	21	53.2			0	In	Exact	1	0	0.19	0.95	35	In	3.129	155.4	0	B
Cropped	DFT6c	Y504	C	Right	15.868	7.868	0.608	540	794	0.04	30	21.4			0	In	Exact	1	0	0.19	0.95	35	In	3.129	118.3	0	B
Cropped	DFT6c	Y504	C	Right	16.514	8.514	0.261	569	800	0.038		29.6			0	In	Exact	1	0	0.19	0.95	35	In	3.129	64	0	B
Cropped	DFT6c	Y504	C	Left	16.889	8.889	0.116	86	138	0.114	54				0	In	Exact	0	0	0.25	0.84	31	In	1.294	99.2	18
Cropped	DFT6c	Y504	C	Left	17.021	9.021	0.246	131	109	0.016	27	53.5			0	In	Exact	0	0	0.25	0.84	31	In	1.294	95.9	18
Cropped	DFT6c	Y504	C	Left	17.28	9.28	0.281	157	116	0.013	18	26.9			0	In	Exact	1	0	0.5	0.84	31	In	1.294	95.9	18
Cropped	DFT6c	Y504	C	Left	17.573	9.573	0.309	174	122	0.012	26	18			0	In	Exact	1	0	0.5	0.84	31	In	1.294	95.9	18
Cropped	DFT6c	Y504	C	Left	17.895	9.895	0.288	198	131	0.013		25.6			0	In	Exact	1	0	0.5	0.84	31	In	1.294	60.7	18
Cropped	DFT6c	Y504	C	Right	18.292	10.292	0.21	483	750	0.109	56				0	In	Exact	0	0	0.04	0.7	26	In	2.46	101.2	0	B
Cropped	DFT6c	Y504	C	Right	18.53	10.53	0.291	533	775	0.028	40	55.9			0	In	Exact	1	0	0.19	0.95	35	In	2.46	96.6	0	B
Cropped	DFT6c	Y504	C	Right	18.836	10.836	0.388	564	801	0.015	38	40.5			0	In	Exact	1	0	0.19	0.95	35	In	2.46	103.8	0	B
Cropped	DFT6c	Y504	C	Right	19.238	11.238	0.377	536	776	0.014	31	37.5			0	In	Exact	1	0	0.19	0.95	35	In	2.46	110.4	0	B
Cropped	DFT6c	Y504	C	Right	19.641	11.641	0.356	563	761	0.026	46	30.9			0	In	Exact	1	0	0.19	0.95	35	In	2.46	102.6	0	B
Cropped	DFT6c	Y504	C	Right	20.012	12.012	0.307	518	769	0.015	43	45.7			0	In	Exact	1	0	0.19	0.95	35	In	2.46	97.9	0	B
Cropped	DFT6c	Y504	C	Right	20.334	12.334	0.254	556	749	0.015	30	42.9			0	In	Exact	1	0	0.19	0.95	35	In	2.46	99.1	0	B
Cropped	DFT6c	Y504	C	Right	20.599	12.599	0.153	579	729	0.011		30.5			0	In	Margin	2	-1	0.01	0.41	15	In	2.46	107.2	0	B
Cropped	DFT6c	Y504	C	Left	20.819	12.819	0.165	198	117	0.067	47				0	In	Exact	1	0	0.5	0.84	31	In	1.224	110.3	18
Cropped	DFT6c	Y504	C	Left	20.999	12.999	0.342	165	84	0.015	25	46.7			0	In	Exact	1	0	0.5	0.84	31	In	1.224	110.3	18
Cropped	DFT6c	Y504	C	Left	21.356	13.356	0.203	190	88	0.015	63	25.3			0	In	Exact	1	0	0.5	0.84	31	In	1.224	110.3	18
Cropped	DFT6c	Y504	C	Left	21.577	13.577	0.466	133	115	0.018		63.1			0	In	Exact	0	0	0.25	0.84	31	In	1.224	110.3	18
Cropped	DFT6c	Y504	C	Right	22.125	14.125	0.28	511	763	0.082	21				0	In	Exact	1	0	0.19	0.95	35	In	1.506	74.9	2	B
Cropped	DFT6c	Y504	C	Right	22.416	14.416	0.169	519	782	0.011	24	20.6			0	In	Exact	1	0	0.19	0.95	35	In	1.506	73.1	2	B
Cropped	DFT6c	Y504	C	Right	22.598	14.598	0.219	495	785	0.013	41	24.2			0	In	Exact	0	0	0.04	0.7	26	In	1.506	73.1	2	B
Cropped	DFT6c	Y504	C	Right	22.843	14.843	0.423	535	792	0.026	25	40.6			0	In	Exact	1	0	0.19	0.95	35	In	1.506	73.1	2	B
Cropped	DFT6c	Y504	C	Right	23.279	15.279	0.352	558	801	0.013		24.7			0	In	Exact	1	0	0.19	0.95	35	In	1.506	73.7	2	B
Cropped	DFT6c	Y504	C	Left	23.697	15.697	0.154	172	173	0.066	62				0	In	Exact	1	1	0.18	0.97	36	In	1.402	105.4	18
Cropped	DFT6c	Y504	C	Left	23.867	15.867	0.309	154	114	0.016	17	61.7			0	In	Exact	1	0	0.5	0.84	31	In	1.402	98.9	18
Cropped	DFT6c	Y504	C	Left	24.185	16.185	0.295	170	121	0.009	32	17.5			0	In	Exact	1	0	0.5	0.84	31	In	1.402	98.9	18
Cropped	DFT6c	Y504	C	Left	24.494	16.494	0.255	199	134	0.014	28	31.8			0	In	Exact	1	0	0.5	0.84	31	In	1.402	98.9	18
Cropped	DFT6c	Y504	C	Left	24.763	16.763	0.336	187	159	0.014		27.7			0	In	Exact	1	1	0.18	0.97	36	In	1.402	62.5	18
Cropped	DFT6c	Y504	C	Right	25.24	17.24	0.164	549	819	0.141	60				0	In	Exact	1	0	0.19	0.95	35	In	1.777	183.8	2	B
Cropped	DFT6c	Y504	C	Right	25.42	17.42	0.138	597	783	0.016	89	60			0	In	Margin	2	0	0.02	0.57	21	In	1.777	115.9	2	B
Cropped	DFT6c	Y504	C	Right	25.594	17.594	0.243	509	794	0.036	26	88.7			0	In	Exact	1	0	0.19	0.95	35	In	1.777	115.9	2	B
Cropped	DFT6c	Y504	C	Right	25.851	17.851	0.34	535	792	0.014	31	26.1			0	In	Exact	1	0	0.19	0.95	35	In	1.777	115.9	2	B
Cropped	DFT6c	Y504	C	Right	26.205	18.205	0.812	559	812	0.014		31.2			0	In	Exact	1	0	0.19	0.95	35	In	1.777	91.4	2	B
Cropped	DFT6c	Y504	C	Left	27.119	19.119	0.142	223	173	0.102	58				0	In	Exact	1	1	0.18	0.97	36	In	1.288	103.4	18
Cropped	DFT6c	Y504	C	Left	27.277	19.277	0.348	187	127	0.016	34	58.4			0	In	Exact	1	0	0.5	0.84	31	In	1.288	101.2	18
Cropped	DFT6c	Y504	C	Left	27.673	19.673	0.274	191	161	0.048	23	34.2			0	In	Exact	1	1	0.18	0.97	36	In	1.288	101.2	18
Cropped	DFT6c	Y504	C	Left	27.97	19.97	0.264	175	177	0.023	15	22.6			0	In	Exact	1	1	0.18	0.97	36	In	1.288	101.2	18
Cropped	DFT6c	Y504	C	Left	28.247	20.247	0.16	190	175	0.013		15.1			0	In	Exact	1	1	0.18	0.97	36	In	1.288	63.7	18
Cropped	DFT6c	Y504	C	Right	28.52	20.52	0.239	580	817	0.113	26				0	In	Margin	2	0	0.02	0.57	21	In	2.461	59.1	0	B
Cropped	DFT6c	Y504	C	Right	28.772	20.772	0.339	554	819	0.013	19	26.1			0	In	Exact	1	0	0.19	0.95	35	In	2.461	143.9	0	B
Cropped	DFT6c	Y504	C	Right	29.127	21.127	0.332	555	838	0.016	21	19			0	In	Exact	1	1	0.07	0.89	33	In	2.461	177.5	0	B
Cropped	DFT6c	Y504	C	Right	29.478	21.478	0.164	541	854	0.019	157	21.3			0	In	Exact	1	1	0.07	0.89	33	In	2.461	235.8	0	B
Cropped	DFT6c	Y504	C	Right	29.681	21.681	0.391	654	745	0.039	79	157			77	Out	Out	3	-1	0.01	0.22	8	<=25%	2.461	475.5	0	B
Cropped	DFT6c	Y504	C	Right	30.105	22.105	0.12	668	667	0.033	146	79.2			122	Out	Out	3	-2	0.01	0.08	3	<=25%	2.461	538.3	0	B
Cropped	DFT6c	Y504	C	Right	30.245	22.245	0.176	789	586	0.02	533	145.6			267	Out	Out	4	-3	0.01	0.08	3	<=25%	2.461	649.8	0	B
Cropped	DFT6c	Y504	C	Right	30.485	22.485	0.295	269	701	0.064	62	532.6			165	Out	Out	-3	-1	0.01	0.57	21	Majority	2.461	630.5	0	B
Cropped	DFT6c	Y504	C	Right	30.797	22.797	0.184	212	676	0.017		62.2			227	Out	Out	-3	-1	0.01	0.57	21	Majority	2.461	845.2	0	B
Cropped	DFT6c	Y504	C	Left	31.08	23.08	0.121	107	154	0.099	40				0	In	Exact	0	1	0.05	0.86	32	In	0.77	166.5	18
Cropped	DFT6c	Y504	C	Left	31.217	23.217	0.293	137	128	0.016	41	39.7			0	In	Exact	0	0	0.25	0.84	31	In	0.77	166.5	18
Cropped	DFT6c	Y504	C	Left	31.525	23.525	0.143	178	130	0.015	47	41			0	In	Exact	1	0	0.5	0.84	31	In	0.77	166.5	18
Cropped	DFT6c	Y504	C	Left	31.698	23.698	0.152	143	98	0.03		47.4			0	In	Exact	0	0	0.25	0.84	31	In	0.77	166.5	18
Cropped	DFT6c	Y504	C	Right	31.922	23.922	0.175	285	787	0.072	54				142	Out	Out	-2	0	0.03	0.41	15	>25%	2.464	255.4	0	B
Cropped	DFT6c	Y504	C	Right	32.117	24.117	0.234	298	735	0.02	99	53.6			130	Out	Out	-2	-1	0.02	0.65	24	Majority	2.464	245.7	0	B
Cropped	DFT6c	Y504	C	Right	32.372	24.372	0.37	397	741	0.021	118	99.2			0	In	Margin	-1	-1	0.03	0.51	19	In	2.464	269.1	0	B
Cropped	DFT6c	Y504	C	Right	32.794	24.794	0.189	495	807	0.052	34	118.2			0	In	Exact	0	0	0.04	0.7	26	In	2.464	278.1	0	B
Cropped	DFT6c	Y504	C	Right	32.997	24.997	0.168	526	792	0.014	116	34.4			0	In	Exact	1	0	0.19	0.95	35	In	2.464	261.8	0	B
Cropped	DFT6c	Y504	C	Right	33.2	25.2	0.289	421	842	0.035	69	116.3			0	In	Margin	-1	1	0.04	0.49	18	In	2.464	239.4	0	B
Cropped	DFT6c	Y504	C	Right	33.507	25.507	0.179	356	865	0.018	30	68.9			71	Out	Out	-1	1	0.04	0.49	18	>25%	2.464	240.5	0	B
Cropped	DFT6c	Y504	C	Right	33.713	25.713	0.188	357	835	0.027	67	30			70	Out	Out	-1	1	0.04	0.49	18	>25%	2.464	250.9	0	B
Cropped	DFT6c	Y504	C	Right	33.952	25.952	0.237	303	875	0.051	66	67.2			124	Out	Out	-2	1	0.01	0.41	15	>25%	2.464	195.8	0	B
Cropped	DFT6c	Y504	C	Right	34.206	26.206	0.18	359	840	0.017		66			68	Out	Out	-1	1	0.04	0.49	18	>25%	2.464	185.7	0	B
Cropped	DFT6c	Y504	C	Left	34.476	26.476	0.169	113	95	0.09	37				0	In	Exact	0	0	0.25	0.84	31	In	1	93.8	18
Cropped	DFT6c	Y504	C	Left	34.658	26.658	0.289	150	100	0.013	31	37.3			0	In	Exact	1	0	0.5	0.84	31	In	1	93.8	18
Cropped	DFT6c	Y504	C	Left	34.962	26.962	0.218	181	105	0.015	25	31.4			0	In	Exact	1	0	0.5	0.84	31	In	1	93.8	18
Cropped	DFT6c	Y504	C	Left	35.192	27.192	0.284	191	128	0.012		25.1			0	In	Exact	1	0	0.5	0.84	31	In	1	93.8	18
Cropped	DFT6c	Y504	C	Right	35.542	27.542	0.21	303	837	0.066	69				124	Out	Out	-2	1	0.01	0.41	15	>25%	3.7	307	0	B
Cropped	DFT6c	Y504	C	Right	35.768	27.768	0.182	372	845	0.016	51	69.5			55	Out	Out	-1	1	0.04	0.49	18	>25%	3.7	320.3	0	B
Cropped	DFT6c	Y504	C	Right	35.965	27.965	0.234	423	840	0.015	199	51.2			0	In	Margin	-1	1	0.04	0.49	18	In	3.7	324.8	0	B
Cropped	DFT6c	Y504	C	Right	36.325	28.325	0.258	231	788	0.126	69	198.9			196	Out	Out	-3	0	0.01	0.38	14	>25%	3.7	317.3	0	B
Cropped	DFT6c	Y504	C	Right	36.6	28.6	0.156	165	809	0.017	88	69.3			262	Out	Out	-4	0	0.04	0.41	15	>25%	3.7	292.6	0	B
Cropped	DFT6c	Y504	C	Right	36.793	28.793	0.218	159	721	0.037	59	88.2			269	Out	Out	-4	-1	0.04	0.43	16	>25%	3.7	337.4	0	B
Cropped	DFT6c	Y504	C	Right	37.034	29.034	0.199	142	778	0.023	24	59.5			285	Out	Out	-4	0	0.04	0.41	15	>25%	3.7	276.8	0	B
Cropped	DFT6c	Y504	C	Right	37.27	29.27	0.175	137	801	0.037	135	23.5			290	Out	Out	-4	0	0.04	0.41	15	>25%	3.7	290.8	0	B
Cropped	DFT6c	Y504	C	Right	37.479	29.479	0.189	155	667	0.034	62	135.2			284	Out	Out	-4	-2	0.01	0.32	12	>25%	3.7	255.7	0	B
Cropped	DFT6c	Y504	C	Right	37.685	29.685	0.22	100	639	0.017	109	61.7			345	Out	Out	-5	-2	0.01	0.19	7	<=25%	3.7	280.8	0	B
Cropped	DFT6c	Y504	C	Right	37.963	29.963	0.277	190	700	0.058	43	108.7			242	Out	Out	-4	-1	0.04	0.43	16	>25%	3.7	417.1	0	B
Cropped	DFT6c	Y504	C	Right	38.273	30.273	0.21	224	673	0.033	93	43.4			217	Out	Out	-3	-2	0.02	0.54	20	Majority	3.7	376	0	B
Cropped	DFT6c	Y504	C	Right	38.502	30.502	0.191	312	642	0.019	289	93.3			157	Out	Out	-2	-2	0.01	0.41	15	>25%	3.7	386.1	0	B
Cropped	DFT6c	Y504	C	Right	38.745	30.745	0.279	172	895	0.052	66	289.2			255	Out	Out	-4	1	0.02	0.27	10	>25%	3.7	385	0	B
Cropped	DFT6c	Y504	C	Right	39.043	31.043	0.199	186	960	0.019		66.5			249	Out	Out	-4	2	0.01	0.08	3	<=25%	3.7	463.3	0	B
Cropped	DFT6c	Y504	C	Left	39.389	31.389	0.291	183	163	0.147	31				0	In	Exact	1	1	0.18	0.97	36	In	0.495	63.4	18
Cropped	DFT6c	Y504	C	Left	39.695	31.695	0.189	202	138	0.015		31.4			0	In	Exact	1	0	0.5	0.84	31	In	0.495	63.4	18
Cropped	DFT6c	Y504	C	Right	39.956	31.956	0.257	716	789	0.072	68				139	Out	Out	3	0	0.01	0.24	9	<=25%	2.182	289.5	0	B
Cropped	DFT6c	Y504	C	Right	40.239	32.239	0.176	718	721	0.026	120	68			144	Out	Out	3	-1	0.01	0.22	8	<=25%	2.182	290.6	0	B
Cropped	DFT6c	Y504	C	Right	40.436	32.436	0.176	680	607	0.021	85	120.2			175	Out	Out	3	-2	0.01	0.08	3	<=25%	2.182	310.1	0	B
Cropped	DFT6c	Y504	C	Right	40.648	32.648	0.25	601	577	0.036	62	84.5			174	Out	Out	2	-3	0.01	0.08	3	<=25%	2.182	307.1	0	B
Cropped	DFT6c	Y504	C	Right	40.916	32.916	0.193	541	560	0.018	90	62.4			189	Out	Out	1	-3	0.01	0.19	7	<=25%	2.182	393.2	0	B
Cropped	DFT6c	Y504	C	Right	41.142	33.142	0.186	501	479	0.033	50	90.3			270	Out	Out	0	-4	0.01	0.11	4	<=25%	2.182	366.3	0	B
Cropped	DFT6c	Y504	C	Right	41.342	33.342	0.161	517	432	0.014	208	49.6			317	Out	Out	1	-5	0.01	0.05	2	<=25%	2.182	366.4	0	B
Cropped	DFT6c	Y504	C	Right	41.529	33.529	0.273	318	373	0.026	91	207.6			391	Out	Out	-2	-6	0.02	0.14	5	<=25%	2.182	395.7	0	B
Cropped	DFT6c	Y504	C	Right	41.828	33.828	0.207	395	324	0.026	45	91.3			426	Out	Out	-1	-6	0.01	0.08	3	<=25%	2.182	394.8	0	B
Cropped	DFT6c	Y504	C	Right	42.049	34.049	0.089	434	346	0.014		44.8			403	Out	Out	0	-6	0.01	0.08	3	<=25%	2.182	431.7	0	B
Cropped	DFT6c	Y504	C	Left	42.193	34.193	0.114	282	35	0.055	134				70	Out	Out	2	-1	0.01	0.03	1	<=25%	0.787	237.4	18
Cropped	DFT6c	Y504	C	Left	42.356	34.356	0.194	151	65	0.049	31	134.4			0	In	Margin	1	-1	0.01	0.08	3	In	0.787	237.4	18
Cropped	DFT6c	Y504	C	Left	42.565	34.565	0.225	136	92	0.015	22	30.9			0	In	Exact	0	0	0.25	0.84	31	In	0.787	237.4	18
Cropped	DFT6c	Y504	C	Left	42.803	34.803	0.177	156	100	0.013		21.5			0	In	Exact	1	0	0.5	0.84	31	In	0.787	237.4	18
Cropped	DFT6c	Y504	C	Right	43.047	35.047	0.127	403	700	0.067	172				55	Out	Out	-1	-1	0.03	0.51	19	Majority	3.744	347	0	B
Cropped	DFT6c	Y504	C	Right	43.197	35.197	0.211	570	742	0.023	43	172.2			0	In	Margin	1	-1	0.03	0.62	23	In	3.744	358	0	B
Cropped	DFT6c	Y504	C	Right	43.422	35.422	0.33	527	746	0.014	107	43.2			0	In	Margin	1	-1	0.03	0.62	23	In	3.744	332.4	0	B
Cropped	DFT6c	Y504	C	Right	43.812	35.812	0.164	525	639	0.06	110	107			110	Out	Out	1	-2	0.01	0.16	6	<=25%	3.744	322.1	0	B
Cropped	DFT6c	Y504	C	Right	43.996	35.996	0.259	415	641	0.02	40	110			109	Out	Out	-1	-2	0.02	0.41	15	>25%	3.744	287.9	0	B
Cropped	DFT6c	Y504	C	Right	44.273	36.273	0.194	442	670	0.018	32	39.6			79	Out	Out	0	-2	0.01	0.27	10	>25%	3.744	267.7	0	B
Cropped	DFT6c	Y504	C	Right	44.48	36.48	0.131	471	683	0.013	149	31.8			66	Out	Out	0	-1	0.01	0.38	14	>25%	3.744	335.4	0	B
Cropped	DFT6c	Y504	C	Right	44.647	36.647	0.221	322	695	0.036	32	149.5			118	Out	Out	-2	-1	0.02	0.65	24	Majority	3.744	302.1	0	B
Cropped	DFT6c	Y504	C	Right	44.882	36.882	0.294	352	705	0.014	159	31.6			87	Out	Out	-1	-1	0.03	0.51	19	Majority	3.744	325.3	0	B
Cropped	DFT6c	Y504	C	Right	45.208	37.208	0.158	246	587	0.032	79	158.6			243	Out	Out	-3	-3	0.01	0.27	10	>25%	3.744	361	0	B
Cropped	DFT6c	Y504	C	Right	45.384	37.384	0.235	167	583	0.018	51	79.1			308	Out	Out	-4	-3	0.02	0.27	10	>25%	3.744	305.8	0	B
Cropped	DFT6c	Y504	C	Right	45.635	37.635	0.18	129	549	0.016	117	51			359	Out	Out	-4	-3	0.02	0.27	10	>25%	3.744	292.3	0	B
Cropped	DFT6c	Y504	C	Right	45.839	37.839	0.266	115	433	0.024	69	116.8			444	Out	Out	-5	-5	0.01	0.03	1	<=25%	3.744	236	0	B
Cropped	DFT6c	Y504	C	Right	46.13	38.13	0.172	126	365	0.025	37	68.9			488	Out	Out	-5	-6	0.01	0.03	1	<=25%	3.744	209.3	0	B
Cropped	DFT6c	Y504	C	Right	46.32	38.32	0.312	135	329	0.018	21	37.1			512	Out	Out	-4	-6	0.01	0.14	5	<=25%	3.744	210.6	0	B
Cropped	DFT6c	Y504	C	Right	46.656	38.656	0.135	115	334	0.024		20.6			519	Out	Out	-5	-6	0.01	0.03	1	<=25%	3.744	133	0	B
Cropped	DFT6c	Y504	C	Left	46.84	38.84	0.269	141	98	0.049	24				0	In	Exact	0	0	0.25	0.84	31	In	1.029	76.8	18
Cropped	DFT6c	Y504	C	Left	47.121	39.121	0.186	164	103	0.012	38	23.5			0	In	Exact	1	0	0.5	0.84	31	In	1.029	76.8	18
Cropped	DFT6c	Y504	C	Left	47.321	39.321	0.355	200	116	0.014	17	38.3			0	In	Exact	1	0	0.5	0.84	31	In	1.029	76.8	18
Cropped	DFT6c	Y504	C	Left	47.706	39.706	0.163	210	130	0.03		17.2			0	In	Exact	1	0	0.5	0.84	31	In	1.029	76.8	18
Cropped	DFT6c	Y504	C	Right	47.933	39.933	0.159	224	355	0.064	66				443	Out	Out	-3	-6	0.03	0.14	5	<=25%	5.124	436.8	0	B
Cropped	DFT6c	Y504	C	Right	48.11	40.11	0.31	285	331	0.018	179	65.6			441	Out	Out	-2	-6	0.02	0.14	5	<=25%	5.124	363.9	0	B
Cropped	DFT6c	Y504	C	Right	48.448	40.448	0.15	464	323	0.028	146	179.2			426	Out	Out	0	-6	0.01	0.08	3	<=25%	5.124	355.8	0	B
Cropped	DFT6c	Y504	C	Right	48.618	40.618	0.21	318	316	0.02	69	146.2			447	Out	Out	-2	-6	0.02	0.14	5	<=25%	5.124	296.1	0	B
Cropped	DFT6c	Y504	C	Right	48.846	40.846	0.352	251	298	0.018	61	69.4			484	Out	Out	-3	-7	0.01	0.03	1	<=25%	5.124	281.6	0	B
Cropped	DFT6c	Y504	C	Right	49.216	41.216	0.182	251	359	0.018	43	61			428	Out	Out	-3	-6	0.03	0.14	5	<=25%	5.124	211.8	0	B
Cropped	DFT6c	Y504	C	Right	49.413	41.413	0.426	208	359	0.015	62	43			447	Out	Out	-3	-6	0.03	0.14	5	<=25%	5.124	196.7	0	B
Cropped	DFT6c	Y504	C	Right	49.86	41.86	0.24	222	299	0.021	47	61.6			494	Out	Out	-3	-6	0.03	0.14	5	<=25%	5.124	206.1	0	B
Cropped	DFT6c	Y504	C	Right	50.152	42.152	0.316	246	339	0.052	163	46.6			448	Out	Out	-3	-6	0.03	0.14	5	<=25%	5.124	220.7	0	B
Cropped	DFT6c	Y504	C	Right	50.525	42.525	0.355	167	482	0.057	106	163.4			373	Out	Out	-4	-4	0.01	0.24	9	<=25%	5.124	211.1	0	B
Cropped	DFT6c	Y504	C	Right	50.924	42.924	0.26	145	586	0.044	91	106.3			326	Out	Out	-4	-3	0.02	0.27	10	>25%	5.124	226.8	0	B
Cropped	DFT6c	Y504	C	Right	51.208	43.208	0.325	170	673	0.024	42	90.5			268	Out	Out	-4	-2	0.01	0.32	12	>25%	5.124	260.2	0	B
Cropped	DFT6c	Y504	C	Right	51.564	43.564	0.269	199	704	0.031	65	42.4			232	Out	Out	-4	-1	0.04	0.43	16	>25%	5.124	205.9	0	B
Cropped	DFT6c	Y504	C	Right	51.859	43.859	0.271	148	745	0.026	96	65.4			279	Out	Out	-4	-1	0.04	0.43	16	>25%	5.124	182.8	0	B
Cropped	DFT6c	Y504	C	Right	52.167	44.167	0.154	99	828	0.037	45	96.4			328	Out	Out	-5	1	0.01	0.08	3	<=25%	5.124	161.9	0	B
Cropped	DFT6c	Y504	C	Right	52.336	44.336	0.356	144	827	0.015	50	45			283	Out	Out	-4	1	0.02	0.27	10	>25%	5.124	172.1	0	B
Cropped	DFT6c	Y504	C	Right	52.729	44.729	0.328	166	782	0.037		50.1			261	Out	Out	-4	0	0.04	0.41	15	>25%	5.124	159.8	0	B
Cropped	DFT6c	Y504	C	Left	53.143	45.143	0.089	110	167	0.086	58				0	In	Exact	0	1	0.05	0.86	32	In	1.622	135.9	18
Cropped	DFT6c	Y504	C	Left	53.25	45.25	0.37	144	120	0.018	50	58			0	In	Exact	0	0	0.25	0.84	31	In	1.622	108	18
Cropped	DFT6c	Y504	C	Left	53.651	45.651	0.325	194	126	0.031	38	50.4			0	In	Exact	1	0	0.5	0.84	31	In	1.622	108	18
Cropped	DFT6c	Y504	C	Left	53.995	45.995	0.227	162	105	0.019	28	38.3			0	In	Exact	1	0	0.5	0.84	31	In	1.622	108	18
Cropped	DFT6c	Y504	C	Left	54.247	46.247	0.518	189	114	0.025		28.5			0	In	Exact	1	0	0.5	0.84	31	In	1.622	77.3	18
Cropped	DFT6c	Y504	C	Right	54.85	46.85	0.264	177	753	0.085	18				250	Out	Out	-4	0	0.04	0.41	15	>25%	3.453	174.3	0	B
Cropped	DFT6c	Y504	C	Right	55.127	47.127	0.196	163	741	0.013	73	18.4			264	Out	Out	-4	-1	0.04	0.43	16	>25%	3.453	175.7	0	B
Cropped	DFT6c	Y504	C	Right	55.342	47.342	0.244	139	810	0.019	96	73.1			288	Out	Out	-4	0	0.04	0.41	15	>25%	3.453	170.2	0	B
Cropped	DFT6c	Y504	C	Right	55.62	47.62	0.305	231	837	0.034	62	95.9			196	Out	Out	-3	1	0.03	0.38	14	>25%	3.453	168.6	0	B
Cropped	DFT6c	Y504	C	Right	55.942	47.942	0.327	284	805	0.017	21	61.9			143	Out	Out	-2	0	0.03	0.41	15	>25%	3.453	212.8	0	B
Cropped	DFT6c	Y504	C	Right	56.279	48.279	0.16	277	785	0.01	71	21.2			150	Out	Out	-2	0	0.03	0.41	15	>25%	3.453	208.9	0	B
Cropped	DFT6c	Y504	C	Right	56.459	48.459	0.414	307	721	0.02	84	70.7			123	Out	Out	-2	-1	0.02	0.65	24	Majority	3.453	172.7	0	B
Cropped	DFT6c	Y504	C	Right	56.933	48.933	0.104	272	797	0.06	71	83.7			155	Out	Out	-3	0	0.01	0.38	14	>25%	3.453	167.6	0	B
Cropped	DFT6c	Y504	C	Right	57.07	49.07	0.206	221	846	0.033	25	70.7			206	Out	Out	-3	1	0.03	0.38	14	>25%	3.453	170.4	0	B
Cropped	DFT6c	Y504	C	Right	57.287	49.287	0.263	244	836	0.011	47	25.1			183	Out	Out	-3	1	0.03	0.38	14	>25%	3.453	148.7	0	B
Cropped	DFT6c	Y504	C	Right	57.565	49.565	0.279	289	821	0.015	47	47.4			138	Out	Out	-2	0	0.03	0.41	15	>25%	3.453	139.1	0	B
Cropped	DFT6c	Y504	C	Right	57.877	49.877	0.426	243	832	0.033		47.3			184	Out	Out	-3	1	0.03	0.38	14	>25%	3.453	97.2	0	B
Cropped	DFT6c	Y504	C	Left	58.39	50.39	0.145	155	153	0.087	38				0	In	Exact	1	1	0.18	0.97	36	In	2.897	126.9	18
Cropped	DFT6c	Y504	C	Left	58.549	50.549	0.156	180	124	0.014	28	38.3			0	In	Exact	1	0	0.5	0.84	31	In	2.897	144.8	18
Cropped	DFT6c	Y504	C	Left	58.718	50.718	0.253	154	115	0.013	42	27.5			0	In	Exact	1	0	0.5	0.84	31	In	2.897	135	18
Cropped	DFT6c	Y504	C	Left	59.015	51.015	0.223	126	146	0.044	43	41.8			0	In	Exact	0	0	0.25	0.84	31	In	2.897	152	18
Cropped	DFT6c	Y504	C	Left	59.253	51.253	0.177	167	133	0.015	26	43			0	In	Exact	1	0	0.5	0.84	31	In	2.897	147.9	18
Cropped	DFT6c	Y504	C	Left	59.453	51.453	0.246	181	111	0.023	82	26.1			0	In	Exact	1	0	0.5	0.84	31	In	2.897	148.1	18
Cropped	DFT6c	Y504	C	Left	59.741	51.741	0.353	107	147	0.042	53	82.3			0	In	Exact	0	0	0.25	0.84	31	In	2.897	140	18
Cropped	DFT6c	Y504	C	Left	60.11	52.11	0.287	151	118	0.016	42	52.7			0	In	Exact	1	0	0.5	0.84	31	In	2.897	165.8	18
Cropped	DFT6c	Y504	C	Left	60.428	52.428	0.232	120	146	0.031	33	41.8			0	In	Exact	0	0	0.25	0.84	31	In	2.897	169.6	18
Cropped	DFT6c	Y504	C	Left	60.673	52.673	0.33	97	169	0.013	102	32.5			0	In	Exact	0	1	0.05	0.86	32	In	2.897	148	18
Cropped	DFT6c	Y504	C	Left	61.025	53.025	0.262	170	98	0.022		101.8			0	In	Exact	1	0	0.5	0.84	31	In	2.897	149.6	18
Cropped	DFT6c	Y504	C	Right	61.372	53.372	0.262	198	748	0.085	62				229	Out	Out	-4	-1	0.04	0.43	16	>25%	3.139	461.4	0	B
Cropped	DFT6c	Y504	C	Right	61.655	53.655	0.261	177	806	0.021	23	61.7			250	Out	Out	-4	0	0.04	0.41	15	>25%	3.139	394.7	0	B
Cropped	DFT6c	Y504	C	Right	61.934	53.934	0.105	169	828	0.018	347	23.4			258	Out	Out	-4	1	0.02	0.27	10	>25%	3.139	350.2	0	B
Cropped	DFT6c	Y504	C	Right	62.123	54.123	0.185	513	784	0.084	18	346.8			0	In	Exact	1	0	0.19	0.95	35	In	3.139	334.6	0	C
Cropped	DFT6c	Y504	C	Right	62.326	54.326	0.186	511	766	0.018	74	18.1			0	In	Exact	1	0	0.19	0.95	35	In	3.139	328.4	0	C
Cropped	DFT6c	Y504	C	Right	62.535	54.535	0.334	475	831	0.023	73	74.3			0	In	Exact	0	1	0.04	0.78	29	In	3.139	350.8	0	C
Cropped	DFT6c	Y504	C	Right	62.903	54.903	0.255	410	865	0.034	70	73.4			0	In	Margin	-1	1	0.04	0.49	18	In	3.139	155.1	0	C
Cropped	DFT6c	Y504	C	Right	63.195	55.195	0.307	470	828	0.037	53	70.5			0	In	Exact	0	1	0.04	0.78	29	In	3.139	161.2	0	C
Cropped	DFT6c	Y504	C	Right	63.517	55.517	0.229	511	795	0.015	81	52.6			0	In	Exact	1	0	0.19	0.95	35	In	3.139	140.7	0	C
Cropped	DFT6c	Y504	C	Right	63.811	55.811	0.7	450	849	0.065		81.5			0	In	Exact	0	1	0.04	0.78	29	In	3.139	127.2	0	C
Cropped	DFT6c	Y504	C	Left	64.592	56.592	0.205	127	142	0.081	23				0	In	Exact	0	0	0.25	0.84	31	In	2.104	101.9	18
Cropped	DFT6c	Y504	C	Left	64.809	56.809	0.182	150	140	0.012	42	23.1			0	In	Exact	1	0	0.5	0.84	31	In	2.104	102.5	18
Cropped	DFT6c	Y504	C	Left	65.024	57.024	0.24	112	159	0.033	54	42.5			0	In	Exact	0	1	0.05	0.86	32	In	2.104	93.8	18
Cropped	DFT6c	Y504	C	Left	65.3	57.3	0.465	112	105	0.036	34	54			0	In	Exact	0	0	0.25	0.84	31	In	2.104	94.8	18
Cropped	DFT6c	Y504	C	Left	65.797	57.797	0.293	126	136	0.032	19	34			0	In	Exact	0	0	0.25	0.84	31	In	2.104	93.5	18
Cropped	DFT6c	Y504	C	Left	66.115	58.115	0.316	110	126	0.025	27	18.9			0	In	Exact	0	0	0.25	0.84	31	In	2.104	80.1	18
Cropped	DFT6c	Y504	C	Left	66.446	58.446	0.25	112	99	0.015		27.1			0	In	Exact	0	0	0.25	0.84	31	In	2.104	57.3	18
Cropped	DFT6c	Y504	C	Right	66.781	58.781	0.241	474	762	0.085	25				0	In	Exact	0	0	0.04	0.7	26	In	1.876	101.2	0	C
Cropped	DFT6c	Y504	C	Right	67.039	59.039	0.173	479	787	0.017	67	25.5			0	In	Exact	0	0	0.04	0.7	26	In	1.876	139.3	0	C
Cropped	DFT6c	Y504	C	Right	67.246	59.246	0.388	441	842	0.034	21	66.9			0	In	Exact	0	1	0.04	0.78	29	In	1.876	130.4	0	C
Cropped	DFT6c	Y504	C	Right	67.646	59.646	0.255	462	842	0.012	80	21			0	In	Exact	0	1	0.04	0.78	29	In	1.876	130.4	0	C
Cropped	DFT6c	Y504	C	Right	67.918	59.918	0.251	522	789	0.017	51	80.1			0	In	Exact	1	0	0.19	0.95	35	In	1.876	135.4	0	C
Cropped	DFT6c	Y504	C	Right	68.204	60.204	0.453	562	757	0.035		51.2			0	In	Exact	1	0	0.19	0.95	35	In	1.876	107.9	0	C
Cropped	DFT6c	Y504	C	Left	68.78	60.78	0.228	170	138	0.123	31				0	In	Exact	1	0	0.5	0.84	31	In	2.054	71.9	18
Cropped	DFT6c	Y504	C	Left	69.04	61.04	0.211	151	113	0.032	22	31.4			0	In	Exact	1	0	0.5	0.84	31	In	2.054	69.3	18
Cropped	DFT6c	Y504	C	Left	69.261	61.261	0.299	172	106	0.01	34	22.1			0	In	Exact	1	0	0.5	0.84	31	In	2.054	71.1	18
Cropped	DFT6c	Y504	C	Left	69.592	61.592	0.413	139	116	0.032	21	34.5			0	In	Exact	0	0	0.25	0.84	31	In	2.054	75.3	18
Cropped	DFT6c	Y504	C	Left	70.017	62.017	0.343	152	133	0.012	21	21.4			0	In	Exact	1	0	0.5	0.84	31	In	2.054	68.7	18
Cropped	DFT6c	Y504	C	Left	70.371	62.371	0.247	172	140	0.011	24	21.2			0	In	Exact	1	0	0.5	0.84	31	In	2.054	64.3	18
Cropped	DFT6c	Y504	C	Left	70.632	62.632	0.202	195	133	0.014		24			0	In	Exact	1	0	0.5	0.84	31	In	2.054	53.6	18
Cropped	DFT6c	Y504	C	Right	70.932	62.932	0.248	457	853	0.098	19				0	In	Exact	0	1	0.04	0.78	29	In	1.798	98.5	5	C
Cropped	DFT6c	Y504	C	Right	71.193	63.193	0.119	463	835	0.013	67	19			0	In	Exact	0	1	0.04	0.78	29	In	1.798	69	5	C
Cropped	DFT6c	Y504	C	Right	71.329	63.329	0.365	519	799	0.017	17	66.6			0	In	Exact	1	0	0.19	0.95	35	In	1.798	69	5	C
Cropped	DFT6c	Y504	C	Right	71.703	63.703	0.275	535	806	0.009	21	17.5			0	In	Exact	1	0	0.19	0.95	35	In	1.798	69	5	C
Cropped	DFT6c	Y504	C	Right	71.995	63.995	0.735	556	807	0.017		21			0	In	Exact	1	0	0.19	0.95	35	In	1.798	68.4	5	C
Cropped	DFT6c	Y504	C	Left	72.837	64.837	0.124	190	177	0.107	47				0	In	Exact	1	1	0.18	0.97	36	In	1.143	82.3	18
Cropped	DFT6c	Y504	C	Left	72.978	64.978	0.333	190	130	0.017	21	47			0	In	Exact	1	0	0.5	0.84	31	In	1.143	82.3	18
Cropped	DFT6c	Y504	C	Left	73.349	65.349	0.28	188	151	0.038	26	21.1			0	In	Exact	1	1	0.18	0.97	36	In	1.143	82.3	18
Cropped	DFT6c	Y504	C	Left	73.643	65.643	0.337	181	176	0.014		26			0	In	Exact	1	1	0.18	0.97	36	In	1.143	82.3	18
Cropped	DFT6c	Y504	C	Right	74.095	66.095	0.247	605	787	0.115	38				0	In	Margin	2	0	0.02	0.57	21	In	2.109	79.8	5	C
Cropped	DFT6c	Y504	C	Right	74.357	66.357	0.212	576	811	0.015	28	37.6			0	In	Exact	1	0	0.19	0.95	35	In	2.109	75.9	5	C
Cropped	DFT6c	Y504	C	Right	74.58	66.58	0.424	548	814	0.011	18	28.2			0	In	Exact	1	0	0.19	0.95	35	In	2.109	76.5	5	C
Cropped	DFT6c	Y504	C	Right	75.025	67.025	0.121	566	816	0.021	33	18.1			0	In	Exact	1	0	0.19	0.95	35	In	2.109	84.2	5	C
Cropped	DFT6c	Y504	C	Right	75.16	67.16	0.47	544	840	0.014	28	32.6			0	In	Exact	1	1	0.07	0.89	33	In	2.109	75.7	5	C
Cropped	DFT6c	Y504	C	Right	75.655	67.655	0.325	526	861	0.025	33	27.7			0	In	Exact	1	1	0.07	0.89	33	In	2.109	68.8	5	C
Cropped	DFT6c	Y504	C	Right	75.994	67.994	0.21	552	840	0.014		33.4			0	In	Exact	1	1	0.07	0.89	33	In	2.109	79.4	5	C
Cropped	DFT6c	Y504	C	Left	76.294	68.294	0.229	211	162	0.09	25				0	In	Exact	1	1	0.18	0.97	36	In	0.838	67.2	18
Cropped	DFT6c	Y504	C	Left	76.536	68.536	0.206	189	150	0.013	31	25.1			0	In	Exact	1	1	0.18	0.97	36	In	0.838	67.2	18
Cropped	DFT6c	Y504	C	Left	76.769	68.769	0.363	193	181	0.027		31.3			0	In	Exact	1	1	0.18	0.97	36	In	0.838	67.2	18
Cropped	DFT6c	Y504	C	Right	77.206	69.206	0.317	569	831	0.074	38				0	In	Exact	1	1	0.07	0.89	33	In	1.142	58	5	C
Cropped	DFT6c	Y504	C	Right	77.538	69.538	0.419	541	856	0.015	29	37.5			0	In	Exact	1	1	0.07	0.89	33	In	1.142	58	5	C
Cropped	DFT6c	Y504	C	Right	77.982	69.982	0.366	516	870	0.025		28.7			0	In	Exact	1	1	0.07	0.89	33	In	1.142	58	5	C
Cropped	DFT6c	Y504	C	Left	78.427	70.427	0.189	227	183	0.079	34				0	In	Margin	2	1	0.01	0.27	10	In	0.956	103.1	18
Cropped	DFT6c	Y504	C	Left	78.628	70.628	0.455	194	192	0.012	64	34.2			0	In	Exact	1	1	0.18	0.97	36	In	0.956	103.1	18
Cropped	DFT6c	Y504	C	Left	79.134	71.134	0.249	207	129	0.051		64.3			0	In	Exact	1	0	0.5	0.84	31	In	0.956	103.1	18
Cropped	DFT6c	Y504	C	Right	79.481	71.481	0.171	548	787	0.098	55				0	In	Exact	1	0	0.19	0.95	35	In	1.167	98	5	C
Cropped	DFT6c	Y504	C	Right	79.683	71.683	0.19	564	840	0.031	31	55.4			0	In	Exact	1	1	0.07	0.89	33	In	1.167	98	5	C
Cropped	DFT6c	Y504	C	Right	79.886	71.886	0.392	538	856	0.013	28	30.5			0	In	Exact	1	1	0.07	0.89	33	In	1.167	98	5	C
Cropped	DFT6c	Y504	C	Right	80.327	72.327	0.321	547	829	0.049		28.5			0	In	Exact	1	1	0.07	0.89	33	In	1.167	98	5	C
Cropped	DFT6c	Y504	C	Left	80.726	72.726	0.172	178	108	0.078	38				0	In	Exact	1	0	0.5	0.84	31	In	0.949	95.4	18
Cropped	DFT6c	Y504	C	Left	80.913	72.913	0.245	204	136	0.015	18	38.2			0	In	Exact	1	0	0.5	0.84	31	In	0.949	95.4	18
Cropped	DFT6c	Y504	C	Left	81.169	73.169	0.101	186	133	0.011	34	18.2			0	In	Exact	1	0	0.5	0.84	31	In	0.949	95.4	18
Cropped	DFT6c	Y504	C	Left	81.317	73.317	0.358	164	107	0.047		34.1			0	In	Exact	1	0	0.5	0.84	31	In	0.949	95.4	18
Cropped	DFT6c	Y504	C	Right	81.752	73.752	0.374	487	778	0.077	24				0	In	Exact	0	0	0.04	0.7	26	In	0.597	40.5	5	C
Cropped	DFT6c	Y504	C	Right	82.14	74.14	0.209	477	800	0.014		24.2			0	In	Exact	0	0	0.04	0.7	26	In	0.597	40.5	5	C
Cropped	DFT6c	Y504	C	Left	82.434	74.434	0.148	221	106	0.085	65				0	In	Exact	1	0	0.5	0.84	31	In	1.884	96.2	0
Cropped	DFT6c	Y504	C	Left	82.612	74.612	0.408	157	117	0.03	31	64.9			0	In	Exact	1	0	0.5	0.84	31	In	1.884	87.1	0
Cropped	DFT6c	Y504	C	Left	83.034	75.034	0.381	144	145	0.014	15	30.9			0	In	Exact	0	0	0.25	0.84	31	In	1.884	99.8	0
Cropped	DFT6c	Y504	C	Left	83.429	75.429	0.158	129	143	0.014	34	15.1			0	In	Exact	0	0	0.25	0.84	31	In	1.884	99.8	0
Cropped	DFT6c	Y504	C	Left	83.6	75.6	0.498	163	143	0.013	43	34			0	In	Exact	1	0	0.5	0.84	31	In	1.884	72.1	0
Cropped	DFT6c	Y504	C	Left	84.113	76.113	0.205	206	142	0.015		43			0	In	Exact	1	0	0.5	0.84	31	In	1.884	71.8	0
Plain	DFT2b	Y504	A	Left	0	0	0.159	378	487		162		NewTrial		230	Out	Out	1	5	0.02	0.19	7	<=25%	15.19	341.7	0
Plain	DFT2b	Y504	A	Left	0.195	0.195	0.145	348	328	0.036	177	161.8			71	Out	Out	1	2	0.04	0.35	13	>25%	15.19	264.3	0
Plain	DFT2b	Y504	A	Left	0.373	0.373	0.473	338	151	0.033	37	177.3			0	In	Exact	1	0	0.73	0.84	31	In	15.19	257.6	0
Plain	DFT2b	Y504	A	Left	0.859	0.859	0.242	375	154	0.013	46	37.1			0	In	Exact	1	0	0.73	0.84	31	In	15.19	237.6	0
Plain	DFT2b	Y504	A	Left	1.118	1.118	0.479	366	109	0.017	60	45.9			0	In	Exact	1	0	0.73	0.84	31	In	15.19	181.6	0
Plain	DFT2b	Y504	A	Left	1.625	1.625	0.247	322	150	0.028	39	60.1			0	In	Exact	0	0	0.11	0.81	30	In	15.19	123.3	0
Plain	DFT2b	Y504	A	Left	1.887	1.887	0.309	328	111	0.015	65	39.5			0	In	Exact	0	0	0.11	0.81	30	In	15.19	131.3	0
Plain	DFT2b	Y504	A	Left	2.227	2.227	0.305	390	129	0.031	53	64.6			0	In	Exact	1	0	0.73	0.84	31	In	15.19	111.2	0
Plain	DFT2b	Y504	A	Left	2.566	2.566	0.237	341	148	0.034	37	52.6			0	In	Exact	1	0	0.73	0.84	31	In	15.19		0
Plain	DFT2b	Y504	A	Left	2.83	2.83	0.313	373	129	0.027	43	37.2			0	In	Exact	1	0	0.73	0.84	31	In	15.19		0
Plain	DFT2b	Y504	A	Left	3.158	3.158	0.631	331	120	0.015		43			0	In	Exact	0	0	0.11	0.81	30	In	15.19		0
Plain	DFT2b	Y504	A	Left	4.076	4.076	0.318	380	168		50		AfterInvalidFixation		0	In	Exact	1	0	0.73	0.84	31	In	15.19		0
Plain	DFT2b	Y504	A	Left	4.408	4.408	0.632	341	137	0.014	29	49.8			0	In	Exact	1	0	0.73	0.84	31	In	15.19		0
Plain	DFT2b	Y504	A	Left	5.29	5.29	0.322	312	132	0.25	51	29.4			0	In	Exact	0	0	0.11	0.81	30	In	15.19		0
Plain	DFT2b	Y504	A	Left	5.626	5.626	0.305	361	119	0.014	37	50.7			0	In	Exact	1	0	0.73	0.84	31	In	15.19	94.6	0
Plain	DFT2b	Y504	A	Left	5.945	5.945	0.271	397	129	0.014	54	37.4			0	In	Exact	1	0	0.73	0.84	31	In	15.19	84.5	0
Plain	DFT2b	Y504	A	Left	6.232	6.232	0.297	343	122	0.016	49	54.5			0	In	Exact	1	0	0.73	0.84	31	In	15.19	122	0
Plain	DFT2b	Y504	A	Left	6.543	6.543	0.399	389	140	0.014	39	49.4			0	In	Exact	1	0	0.73	0.84	31	In	15.19	129.9	0
Plain	DFT2b	Y504	A	Left	6.97	6.97	0.52	353	125	0.028	73	39			0	In	Exact	1	0	0.73	0.84	31	In	15.19	131.4	0
Plain	DFT2b	Y504	A	Left	7.506	7.506	0.275	396	184	0.016	74	73			0	In	Exact	1	1	0.04	0.76	28	In	15.19	139.8	0
Plain	DFT2b	Y504	A	Left	7.796	7.796	0.352	345	130	0.015	37	74.3			0	In	Exact	1	0	0.73	0.84	31	In	15.19	133.8	0
Plain	DFT2b	Y504	A	Left	8.161	8.161	0.278	319	103	0.013	84	37.5			0	In	Margin	0	-1	0.04	0.27	10	In	15.19	141.9	0
Plain	DFT2b	Y504	A	Left	8.457	8.457	0.329	398	131	0.018	40	83.8			0	In	Exact	1	0	0.73	0.84	31	In	15.19	129.5	0
Plain	DFT2b	Y504	A	Left	8.809	8.809	0.331	363	112	0.023	40	39.8			0	In	Exact	1	0	0.73	0.84	31	In	15.19	128.3	0
Plain	DFT2b	Y504	A	Left	9.16	9.16	0.263	396	134	0.02	19	39.7			0	In	Exact	1	0	0.73	0.84	31	In	15.19	153	0
Plain	DFT2b	Y504	A	Left	9.436	9.436	0.338	381	123	0.013	70	18.6			0	In	Exact	1	0	0.73	0.84	31	In	15.19	124.1	0
Plain	DFT2b	Y504	A	Left	9.792	9.792	0.26	313	106	0.018	86	70.1			0	In	Margin	0	-1	0.04	0.27	10	In	15.19	124.3	0
Plain	DFT2b	Y504	A	Left	10.091	10.091	0.279	379	161	0.039	41	85.9			0	In	Exact	1	0	0.73	0.84	31	In	15.19	109.8	0
Plain	DFT2b	Y504	A	Left	10.384	10.384	0.45	388	121	0.014	39	41			0	In	Exact	1	0	0.73	0.84	31	In	15.19	114.7	0
Plain	DFT2b	Y504	A	Left	10.878	10.878	0.296	368	154	0.044	23	38.6			0	In	Exact	1	0	0.73	0.84	31	In	15.19	105.5	0
Plain	DFT2b	Y504	A	Left	11.186	11.186	0.499	368	131	0.012	36	23			0	In	Exact	1	0	0.73	0.84	31	In	15.19	79.5	0
Plain	DFT2b	Y504	A	Left	11.699	11.699	0.304	335	145	0.014	39	35.8			0	In	Exact	0	0	0.11	0.81	30	In	15.19	90.2	0
Plain	DFT2b	Y504	A	Left	12.019	12.019	0.27	368	166	0.016	20	39.1			0	In	Exact	1	0	0.73	0.84	31	In	15.19	124.4	0
Plain	DFT2b	Y504	A	Left	12.3	12.3	0.273	386	158	0.011	67	19.7			0	In	Exact	1	0	0.73	0.84	31	In	15.19		0
Plain	DFT2b	Y504	A	Left	12.61	12.61	0.249	356	218	0.037	99	67.1			0	In	Exact	1	1	0.04	0.76	28	In	15.19		0
Plain	DFT2b	Y504	A	Left	12.884	12.884	0.275	370	120	0.025		99			0	In	Exact	1	0	0.73	0.84	31	In	15.19		0
Plain	DFT2b	Y504	A	Left	13.453	13.453	0.287	405	126		67		AfterInvalidFixation		0	In	Exact	1	0	0.73	0.84	31	In	15.19		0
Plain	DFT2b	Y504	A	Left	13.77	13.77	0.328	338	121	0.03	48	67.2			0	In	Exact	1	0	0.73	0.84	31	In	15.19		0
Plain	DFT2b	Y504	A	Left	14.113	14.113	0.44	383	137	0.015	140	47.8			0	In	Exact	1	0	0.73	0.84	31	In	15.19		0
Plain	DFT2b	Y504	A	Left	14.597	14.597	0.348	383	277	0.044	141	140			0	In	Margin	1	2	0.04	0.35	13	In	15.19	228	0
Plain	DFT2b	Y504	A	Left	14.966	14.966	0.224	359	138	0.021		141.1			0	In	Exact	1	0	0.73	0.84	31	In	15.19	231.6	0
Plain	DFT2b	Y504	A	Left	15.522	15.522	0.505	353	159				AfterInvalidFixation		0	In	Exact	1	0	0.73	0.84	31	In	0.505	0	0
Plain	DFT2b	Y504	A	Left	16.403	16.403	0.28	373	161				AfterInvalidFixation		0	In	Exact	1	0	0.73	0.84	31	In	0.517	0	0
Plain	DFT2b	Y504	A	Left	17.42	17.42	0.284	347	173		54		AfterInvalidFixation		0	In	Exact	1	0	0.73	0.84	31	In	0.746	72	0
Plain	DFT2b	Y504	A	Left	17.72	17.72	0.446	396	151	0.016		53.7			0	In	Exact	1	0	0.73	0.84	31	In	0.746	72	0
Plain	DFT2b	Y504	C	Right	18.224	0	0.263	462	288	0.058	93			Y	0	In	Exact	1	1	0.06	0.54	20	In	0.829	201.8	0	B
Plain	DFT2b	Y504	C	Right	18.508	0.284	0.211	443	197	0.021	74	93			0	In	Exact	1	0	0.34	0.97	36	In	0.829	201.8	0	B
Plain	DFT2b	Y504	C	Right	18.76	0.536	0.293	369	204	0.041		74.3			0	In	Exact	0	0	0.38	0.95	35	In	0.829	201.8	0	B
Plain	DFT2b	Y504	C	Left	19.123	0.899	0.197	307	154	0.07	31				0	In	Exact	0	0	0.15	0.68	25	In	0.446	69.8	0
Plain	DFT2b	Y504	C	Left	19.334	1.11	0.235	304	123	0.014		31.1			0	In	Exact	0	0	0.15	0.68	25	In	0.446	69.8	0
Plain	DFT2b	Y504	C	Right	19.63	1.406	0.338	365	201	0.061	33				0	In	Exact	0	0	0.38	0.95	35	In	1.7	62.3	2	B
Plain	DFT2b	Y504	C	Right	19.982	1.758	0.393	398	204	0.014	23	33.1			0	In	Exact	0	0	0.38	0.95	35	In	1.7	83.9	2	B
Plain	DFT2b	Y504	C	Right	20.387	2.163	0.243	420	209	0.012	28	22.6			0	In	Exact	1	0	0.34	0.97	36	In	1.7	83.9	2	B
Plain	DFT2b	Y504	C	Right	20.643	2.419	0.338	392	214	0.013	59	28.4			0	In	Exact	0	0	0.38	0.95	35	In	1.7	83.9	2	B
Plain	DFT2b	Y504	C	Right	20.996	2.772	0.334	450	206	0.015		58.5			0	In	Exact	1	0	0.34	0.97	36	In	1.7	81.3	2	B
Plain	DFT2b	Y504	C	Left	21.403	3.179	0.12	412	136	0.073	66				0	In	Margin	2	0	0.11	0.19	7	In	0.956	160.3	0
Plain	DFT2b	Y504	C	Left	21.539	3.315	0.216	353	107	0.016	35	65.7			0	In	Exact	1	0	0.37	0.76	28	In	0.956	160.3	0
Plain	DFT2b	Y504	C	Left	21.77	3.546	0.404	386	119	0.015	52	35.1			0	In	Exact	1	0	0.37	0.76	28	In	0.956	160.3	0
Plain	DFT2b	Y504	C	Left	22.189	3.965	0.17	422	157	0.015		52.3			0	In	Margin	2	0	0.11	0.19	7	In	0.956	160.3	0
Plain	DFT2b	Y504	C	Right	22.421	4.197	0.219	452	204	0.062	38				0	In	Exact	1	0	0.34	0.97	36	In	1.257	75.5	2	B
Plain	DFT2b	Y504	C	Right	22.653	4.429	0.344	490	204	0.013	24	38			0	In	Margin	2	0	0.03	0.65	24	In	1.257	75.5	2	B
Plain	DFT2b	Y504	C	Right	23.009	4.785	0.366	467	199	0.012	33	23.5			0	In	Exact	1	0	0.34	0.97	36	In	1.257	75.5	2	B
Plain	DFT2b	Y504	C	Right	23.389	5.165	0.289	488	225	0.014		33.4			0	In	Exact	1	0	0.34	0.97	36	In	1.257	75.5	2	B
Plain	DFT2b	Y504	C	Left	23.737	5.513	0.238	453	158	0.059	54				41	Out	Out	2	0	0.11	0.19	7	<=25%	1.209	86.1	1
Plain	DFT2b	Y504	C	Left	24.006	5.782	0.183	401	144	0.031	14	53.9			0	In	Exact	1	0	0.37	0.76	28	In	1.209	86.1	1
Plain	DFT2b	Y504	C	Left	24.202	5.978	0.401	400	158	0.013	36	14			0	In	Exact	1	0	0.37	0.76	28	In	1.209	86.1	1
Plain	DFT2b	Y504	C	Left	24.621	6.397	0.325	423	186	0.018		36.2			0	In	Margin	2	1	0.11	0.24	9	In	1.209	86.1	1
Plain	DFT2b	Y504	C	Right	25.042	6.818	0.081	372	225	0.096	90				0	In	Exact	0	0	0.38	0.95	35	In	1.389	248.1	0	B
Plain	DFT2b	Y504	C	Right	25.156	6.932	0.132	461	240	0.033	70	90.3			0	In	Exact	1	1	0.06	0.54	20	In	1.389	240	0	B
Plain	DFT2b	Y504	C	Right	25.319	7.095	0.178	531	244	0.031	34	70.1			41	Out	Out	2	1	0.13	0.51	19	Majority	1.389	190.6	0	B
Plain	DFT2b	Y504	C	Right	25.509	7.285	0.317	499	232	0.012	58	34.2			0	In	Margin	2	1	0.13	0.51	19	In	1.389	190.6	0	B
Plain	DFT2b	Y504	C	Right	25.858	7.634	0.237	551	258	0.032	12	58.1			61	Out	Out	2	1	0.13	0.51	19	Majority	1.389	136.9	0	B
Plain	DFT2b	Y504	C	Right	26.106	7.882	0.325	540	263	0.011		12.1			50	Out	Out	2	1	0.13	0.51	19	Majority	1.389	93.9	0	B
Plain	DFT2b	Y504	C	Left	26.489	8.265	0.125	519	221	0.058	79				107	Out	Out	3	1	0.04	0.08	3	<=25%	2.408	246.1	0
Plain	DFT2b	Y504	C	Left	26.645	8.421	0.207	444	197	0.031	43	78.7			32	Out	Out	2	1	0.11	0.24	9	<=25%	2.408	214.6	0
Plain	DFT2b	Y504	C	Left	26.879	8.655	0.122	403	184	0.027	54	43			0	In	Exact	1	1	0.07	0.62	23	In	2.408	208.2	0
Plain	DFT2b	Y504	C	Left	27.017	8.793	0.188	396	130	0.016	77	54.5			0	In	Exact	1	0	0.37	0.76	28	In	2.408	222.2	0
Plain	DFT2b	Y504	C	Left	27.239	9.015	0.428	427	200	0.034	38	76.6			0	In	Margin	2	1	0.11	0.24	9	In	2.408	180.7	0
Plain	DFT2b	Y504	C	Left	27.694	9.47	0.194	393	218	0.027	67	38.5			0	In	Exact	1	1	0.07	0.62	23	In	2.408	170	0
Plain	DFT2b	Y504	C	Left	27.906	9.682	0.197	400	151	0.018	42	67.4			0	In	Exact	1	0	0.37	0.76	28	In	2.408	174.3	0
Plain	DFT2b	Y504	C	Left	28.133	9.909	0.296	376	116	0.03	23	42.4			0	In	Exact	1	0	0.37	0.76	28	In	2.408	151.5	0
Plain	DFT2b	Y504	C	Left	28.44	10.216	0.215	398	111	0.011	80	22.6			0	In	Exact	1	0	0.37	0.76	28	In	2.408	176.8	0
Plain	DFT2b	Y504	C	Left	28.673	10.449	0.224	320	92	0.018		80.3			0	In	Margin	0	-1	0.11	0.19	7	In	2.408	146.6	0
Plain	DFT2b	Y504	C	Right	29.003	10.779	0.195	460	204	0.106	62				0	In	Exact	1	0	0.34	0.97	36	In	2.188	150.9	0	C
Plain	DFT2b	Y504	C	Right	29.213	10.989	0.255	398	200	0.015	24	62.1			0	In	Exact	0	0	0.38	0.95	35	In	2.188	127	0	C
Plain	DFT2b	Y504	C	Right	29.48	11.256	0.16	422	200	0.012	53	24			0	In	Exact	1	0	0.34	0.97	36	In	2.188	112.5	0	C
Plain	DFT2b	Y504	C	Right	29.655	11.431	0.27	369	201	0.015	28	53			0	In	Exact	0	0	0.38	0.95	35	In	2.188	112.4	0	C
Plain	DFT2b	Y504	C	Right	29.938	11.714	0.378	396	195	0.013	28	27.7			0	In	Exact	0	0	0.38	0.95	35	In	2.188	108.7	0	C
Plain	DFT2b	Y504	C	Right	30.329	12.105	0.41	418	213	0.013	16	28.4			0	In	Exact	1	0	0.34	0.97	36	In	2.188	111.6	0	C
Plain	DFT2b	Y504	C	Right	30.75	12.526	0.134	421	197	0.011	66	16.3			0	In	Exact	1	0	0.34	0.97	36	In	2.188	89.8	0	C
Plain	DFT2b	Y504	C	Right	30.899	12.675	0.292	356	206	0.015		65.6			0	In	Exact	0	0	0.38	0.95	35	In	2.188	88	0	C
Plain	DFT2b	Y504	C	Left	31.245	13.021	0.1	391	126	0.054	95				0	In	Exact	1	0	0.37	0.76	28	In	1.772		0
Plain	DFT2b	Y504	C	Left	31.376	13.152	0.22	302	93	0.031	9	94.9			0	In	Margin	0	-1	0.11	0.19	7	In	1.772		0
Plain	DFT2b	Y504	C	Left	31.609	13.385	0.262	311	95	0.013		9.2			0	In	Margin	0	-1	0.11	0.19	7	In	1.772		0
Plain	DFT2b	Y504	C	Left	32.412	14.188	0.162	262	154		29		AfterInvalidFixation		0	In	Exact	0	0	0.15	0.68	25	In	1.772		0
Plain	DFT2b	Y504	C	Left	32.587	14.363	0.25	277	129	0.013	72	29.2			0	In	Exact	0	0	0.15	0.68	25	In	1.772		0
Plain	DFT2b	Y504	C	Left	32.855	14.631	0.162	240	191	0.018		72.2			0	In	Margin	-1	1	0.04	0.08	3	In	1.772		0
Plain	DFT2b	Y504	C	Right	33.108	14.884	0.136	265	208	0.091	67				75	Out	Out	-1	0	0.06	0.32	12	>25%	1.295	166.5	1	C
Plain	DFT2b	Y504	C	Right	33.261	15.037	0.178	329	187	0.017	59	67.4			0	In	Margin	-1	0	0.06	0.32	12	In	1.295	188.9	1	C
Plain	DFT2b	Y504	C	Right	33.455	15.231	0.297	388	194	0.016	21	59.4			0	In	Exact	0	0	0.38	0.95	35	In	1.295	228.1	1	C
Plain	DFT2b	Y504	C	Right	33.763	15.539	0.23	372	207	0.011	63	20.6			0	In	Exact	0	0	0.38	0.95	35	In	1.295	228.1	1	C
Plain	DFT2b	Y504	C	Right	34.01	15.786	0.212	435	209	0.017	85	63			0	In	Exact	1	0	0.34	0.97	36	In	1.295	199.7	1	C
Plain	DFT2b	Y504	C	Right	34.239	16.015	0.164	350	210	0.017		85			0	In	Exact	0	0	0.38	0.95	35	In	1.295	177.9	1	C
Plain	DFT2b	Y504	C	Left	34.455	16.231	0.16	378	141	0.052					0	In	Exact	1	0	0.37	0.76	28	In	0.16	0	0
Plain	DFT4b	Y505	A	Left	0	0	0.135	440	581		207		NewTrial		147	Out	Out	3	0	0.05	0.12	4	<=25%	8.82	281.7	0
Plain	DFT4b	Y505	A	Left	0.169	0.169	0.303	233	573	0.034	42	207.2			0	In	Exact	1	0	0.4	0.88	30	In	8.82	173.4	0
Plain	DFT4b	Y505	A	Left	0.485	0.485	0.27	228	615	0.013	29	42.3			0	In	Exact	1	0	0.4	0.88	30	In	8.82	160.2	0
Plain	DFT4b	Y505	A	Left	0.77	0.77	0.219	213	640	0.015	48	29.2			0	In	Exact	0	1	0.15	0.68	23	In	8.82	151.4	0
Plain	DFT4b	Y505	A	Left	1.246	1.246	0.64	258	622	0.257	25	48.5			0	In	Exact	1	1	0.4	0.76	26	In	8.82	74.3	0
Plain	DFT4b	Y505	A	Left	1.905	1.905	0.293	259	647	0.019	19	25			0	In	Exact	1	1	0.4	0.76	26	In	8.82	68	0
Plain	DFT4b	Y505	A	Left	2.221	2.221	0.228	244	636	0.023	33	18.6			0	In	Exact	1	1	0.4	0.76	26	In	8.82	68.4	0
Plain	DFT4b	Y505	A	Left	2.465	2.465	0.355	211	641	0.016	39	33.4			0	In	Exact	0	1	0.15	0.68	23	In	8.82	54.1	0
Plain	DFT4b	Y505	A	Left	2.832	2.832	0.504	244	620	0.012	19	39.1			0	In	Exact	1	0	0.4	0.88	30	In	8.82	70.9	0
Plain	DFT4b	Y505	A	Left	3.346	3.346	0.107	228	610	0.01	20	18.9			0	In	Exact	1	0	0.4	0.88	30	In	8.82	59.7	0
Plain	DFT4b	Y505	A	Left	3.472	3.472	0.63	223	591	0.019	47	19.6			0	In	Exact	1	0	0.4	0.88	30	In	8.82	55.7	0
Plain	DFT4b	Y505	A	Left	4.127	4.127	0.272	212	637	0.025	40	47.3			0	In	Exact	0	1	0.15	0.68	23	In	8.82	47.7	0
Plain	DFT4b	Y505	A	Left	4.411	4.411	1.136	230	601	0.012	28	40.2			0	In	Exact	1	0	0.4	0.88	30	In	8.82	51.6	0
Plain	DFT4b	Y505	A	Left	5.589	5.589	0.349	234	629	0.042	22	28.3			0	In	Exact	1	1	0.4	0.76	26	In	8.82	54.1	0
Plain	DFT4b	Y505	A	Left	5.949	5.949	0.569	252	617	0.011	22	21.6			0	In	Exact	1	0	0.4	0.88	30	In	8.82	46.2	0
Plain	DFT4b	Y505	A	Left	6.539	6.539	0.279	274	618	0.021	40	22			0	In	Exact	1	0	0.4	0.88	30	In	8.82	45	0
Plain	DFT4b	Y505	A	Left	6.829	6.829	0.331	278	658	0.011	14	40.2			0	In	Exact	1	1	0.4	0.76	26	In	8.82	50.4	0
Plain	DFT4b	Y505	A	Left	7.301	7.301	0.433	290	666	0.141	34	14.4			0	In	Exact	1	1	0.4	0.76	26	In	8.82	49.2	0
Plain	DFT4b	Y505	A	Left	7.809	7.809	0.177	257	657	0.075	30	34.2			0	In	Exact	1	1	0.4	0.76	26	In	8.82	52.3	0
Plain	DFT4b	Y505	A	Left	7.999	7.999	0.821	228	648	0.013		30.4			0	In	Exact	1	1	0.4	0.76	26	In	8.82	39.7	0
Plain	DFT4b	Y505	C	Right	8.919	0	0.172	331	785	0.099	144				107	Out	Out	1	3	0.1	0.18	6	<=25%	3.207	116.1	0	AS
Plain	DFT4b	Y505	C	Right	9.21	0.291	0.548	335	641	0.119	32	144.1		Y	0	In	Exact	1	1	0.7	0.88	30	In	3.207	102.7	0	C
Plain	DFT4b	Y505	C	Right	9.776	0.857	0.292	318	668	0.018	33	31.9			0	In	Exact	0	1	0.1	0.85	29	In	3.207	95.2	0	C
Plain	DFT4b	Y505	C	Right	10.082	1.163	0.639	351	664	0.014	24	33.2			0	In	Exact	1	1	0.7	0.88	30	In	3.207	85.7	0	C
Plain	DFT4b	Y505	C	Right	10.797	1.878	0.397	327	668	0.076	24	24.3			0	In	Exact	1	1	0.7	0.88	30	In	3.207	44.8	0	C
Plain	DFT4b	Y505	C	Right	11.219	2.3	0.406	346	653	0.025	17	24.2			0	In	Exact	1	1	0.7	0.88	30	In	3.207	42	0	C
Plain	DFT4b	Y505	C	Right	11.636	2.717	0.49	363	654	0.011		17			0	In	Exact	1	1	0.7	0.88	30	In	3.207	32.1	0	C
Plain	DFT4b	Y505	C	Left	12.207	3.288	0.196	244	671	0.081	14				0	In	Exact	1	1	1	0.41	14	In	0.702	68.7	0
Plain	DFT4b	Y505	C	Left	12.425	3.506	0.16	248	658	0.022	35	13.6			0	In	Exact	1	1	1	0.41	14	In	0.702	68.7	0
Plain	DFT4b	Y505	C	Left	12.609	3.69	0.3	272	633	0.024		34.7			0	In	Exact	1	1	1	0.41	14	In	0.702	68.7	0
Plain	DFT4b	Y505	C	Right	13.074	4.155	0.13	408	645	0.165	54				0	In	Margin	2	1	0.1	0.12	4	In	0.609	131.9	0	C
Plain	DFT4b	Y505	C	Right	13.217	4.298	0.242	354	649	0.013	26	54.1			0	In	Exact	1	1	0.7	0.88	30	In	0.609	131.9	0	C
Plain	DFT4b	Y505	C	Right	13.469	4.55	0.214	380	652	0.01		26.2			0	In	Exact	1	1	0.7	0.88	30	In	0.609	131.9	0	C
Cropped	DFT2c	Y505	A	Left	0	0	0.246	137	121		28		NewTrial		0	In	Exact	0	0	0.2	1	32	In	7.439	69.5	0
Cropped	DFT2c	Y505	A	Left	0.262	0.262	0.322	160	137	0.016	38	28			0	In	Exact	1	0	0.3	0.94	30	In	7.439	65.4	0
Cropped	DFT2c	Y505	A	Left	0.595	0.595	0.372	170	174	0.011	36	38.3			0	In	Exact	1	1	0.5	0.97	31	In	7.439	75	0
Cropped	DFT2c	Y505	A	Left	0.995	0.995	0.476	184	141	0.028	23	35.8			0	In	Exact	1	0	0.3	0.94	30	In	7.439	98.1	0
Cropped	DFT2c	Y505	A	Left	1.485	1.485	0.434	200	124	0.014	65	23.3			0	In	Exact	1	0	0.3	0.94	30	In	7.439	102	0
Cropped	DFT2c	Y505	A	Left	2.174	2.174	0.371	143	92	0.255	91	65.4			0	In	Exact	0	0	0.2	1	32	In	7.439	95.4	0
Cropped	DFT2c	Y505	A	Left	2.579	2.579	0.3	212	152	0.034	35	91.4			0	In	Exact	1	1	0.5	0.97	31	In	7.439	93.3	0
Cropped	DFT2c	Y505	A	Left	2.892	2.892	0.203	193	181	0.013	32	34.7			0	In	Exact	1	1	0.5	0.97	31	In	7.439	109.8	0
Cropped	DFT2c	Y505	A	Left	3.106	3.106	0.452	223	192	0.011	26	32			0	In	Exact	1	1	0.5	0.97	31	In	7.439	113	0
Cropped	DFT2c	Y505	A	Left	3.57	3.57	0.347	202	207	0.012	66	25.8			0	In	Exact	1	1	0.5	0.97	31	In	7.439	81	0
Cropped	DFT2c	Y505	A	Left	3.931	3.931	0.429	220	143	0.014	32	66.5			0	In	Exact	1	0	0.3	0.94	30	In	7.439	91.9	0
Cropped	DFT2c	Y505	A	Left	4.378	4.378	0.298	193	125	0.018	19	32.4			0	In	Exact	1	0	0.3	0.94	30	In	7.439	74.2	0
Cropped	DFT2c	Y505	A	Left	4.688	4.688	0.487	210	117	0.012	67	18.8			0	In	Exact	1	0	0.3	0.94	30	In	7.439	104.4	0
Cropped	DFT2c	Y505	A	Left	5.206	5.206	0.322	148	92	0.031	18	66.9			0	In	Exact	0	0	0.2	1	32	In	7.439	96.3	0
Cropped	DFT2c	Y505	A	Left	5.543	5.543	0.647	130	96	0.015	84	18.4			0	In	Exact	0	0	0.2	1	32	In	7.439	90.6	0
Cropped	DFT2c	Y505	A	Left	6.211	6.211	0.109	187	158	0.021	28	84.2			0	In	Exact	1	1	0.5	0.97	31	In	7.439	102.4	0
Cropped	DFT2c	Y505	A	Left	6.374	6.374	0.135	196	184	0.054	7	27.5			0	In	Exact	1	1	0.5	0.97	31	In	7.439	112.7	0
Cropped	DFT2c	Y505	A	Left	6.578	6.578	0.263	194	191	0.069	43	7.3			0	In	Exact	1	1	0.5	0.97	31	In	7.439	123	0
Cropped	DFT2c	Y505	A	Left	6.926	6.926	0.174	161	164	0.085	72	42.6			0	In	Exact	1	1	0.5	0.97	31	In	7.439	121.4	0
Cropped	DFT2c	Y505	A	Left	7.114	7.114	0.325	224	198	0.014		71.6			0	In	Exact	1	1	0.5	0.97	31	In	7.439	114.1	0
Cropped	DFT2c	Y505	C	Right	7.53	0	0.156	325	420	0.091	151				118	Out	Out	-1	3	0.01	0.25	8	<=25%	1.691	409.2	0	AL
Cropped	DFT2c	Y505	C	Right	7.718	0.188	0.09	476	429	0.032	135	151.3			126	Out	Out	1	3	0.01	0.56	18	Majority	1.691	370.1	0	AL
Cropped	DFT2c	Y505	C	Right	7.834	0.304	0.214	501	296	0.026	80	135.3		Y	0	In	Margin	2	1	0.14	0.75	24	In	1.691	328.6	0	AL
Cropped	DFT2c	Y505	C	Right	8.073	0.543	0.354	573	260	0.025	57	80.5			83	Out	Out	3	1	0.07	0.31	10	>25%	1.691	356.1	0	AL
Cropped	DFT2c	Y505	C	Right	8.452	0.922	0.225	543	309	0.025	78	57.5			53	Out	Out	2	2	0.04	0.47	15	>25%	1.691	300	0	AL
Cropped	DFT2c	Y505	C	Right	8.7	1.17	0.359	613	275	0.023	100	77.8			123	Out	Out	3	1	0.07	0.31	10	>25%	1.691	227.6	0	AL
Cropped	DFT2c	Y505	C	Right	9.074	1.544	0.147	526	324	0.015		99.8			42	Out	Out	2	2	0.04	0.47	15	>25%	1.691	204.8	0	AL
Cropped	DFT2c	Y505	C	Left	9.439	1.909	0.155	201	159	0.218	54				0	In	Exact	1	1	0.51	0.94	30	In	0.636	114.6	0
Cropped	DFT2c	Y505	C	Left	9.614	2.084	0.297	204	213	0.02	19	54.1			0	In	Exact	1	1	0.51	0.94	30	In	0.636	114.6	0
Cropped	DFT2c	Y505	C	Left	9.925	2.395	0.15	187	205	0.014		18.8			0	In	Exact	1	1	0.51	0.94	30	In	0.636	114.6	0
Cropped	DFT2c	Y505	C	Right	10.147	2.617	0.247	490	379	0.072	82				76	Out	Out	2	3	0.01	0.34	11	>25%	1.032	123	1	AL
Cropped	DFT2c	Y505	C	Right	10.42	2.89	0.225	527	306	0.026	19	81.8			37	Out	Out	2	2	0.04	0.47	15	>25%	1.032	123	1	AL
Cropped	DFT2c	Y505	C	Right	10.661	3.131	0.188	533	288	0.016	26	19			43	Out	Out	2	1	0.14	0.75	24	Majority	1.032	123	1	AL
Cropped	DFT2c	Y505	C	Right	10.861	3.331	0.318	559	291	0.012		26.2			69	Out	Out	2	1	0.14	0.75	24	Majority	1.032	123	1	AL
Cropped	DFT2c	Y505	C	Left	11.256	3.726	0.147	220	228	0.077	25				0	In	Margin	1	2	0.02	0.16	5	In	0.662	38.2	1
Cropped	DFT2c	Y505	C	Left	11.415	3.885	0.503	228	204	0.012		25.3			0	In	Margin	2	1	0.12	0.44	14	In	0.662	38.2	1
Cropped	DFT2c	Y505	C	Right	12.065	4.535	0.104	559	270	0.147	33				69	Out	Out	2	1	0.14	0.75	24	Majority	5.826	121.1	0	AL
Cropped	DFT2c	Y505	C	Right	12.184	4.654	0.375	559	237	0.015	43	33			69	Out	Out	2	1	0.14	0.75	24	Majority	5.826	134.1	0	AL
Cropped	DFT2c	Y505	C	Right	12.573	5.043	0.253	595	260	0.014	50	42.7			105	Out	Out	3	1	0.07	0.31	10	>25%	5.826	147.8	0	AL
Cropped	DFT2c	Y505	C	Right	12.839	5.309	0.268	553	232	0.013	62	50.5			63	Out	Out	2	1	0.14	0.75	24	Majority	5.826	136.3	0	AL
Cropped	DFT2c	Y505	C	Right	13.121	5.591	0.345	600	272	0.014	87	61.7			110	Out	Out	3	1	0.07	0.31	10	>25%	5.826	123.8	0	AL
Cropped	DFT2c	Y505	C	Right	13.489	5.959	0.435	529	222	0.023	33	86.8			39	Out	Out	2	0	0.41	0.75	24	Majority	5.826	117	0	AL
Cropped	DFT2c	Y505	C	Right	13.943	6.413	0.38	521	190	0.019	47	33			31	Out	Out	2	0	0.41	0.75	24	Majority	5.826	111.9	0	AL
Cropped	DFT2c	Y505	C	Right	14.339	6.809	0.443	563	211	0.016	32	47			73	Out	Out	2	0	0.41	0.75	24	Majority	5.826	138.5	0	AL
Cropped	DFT2c	Y505	C	Right	14.793	7.263	0.442	531	216	0.011	37	32.4			41	Out	Out	2	0	0.41	0.75	24	Majority	5.826	110.4	0	AL
Cropped	DFT2c	Y505	C	Right	15.25	7.72	0.249	567	208	0.015	135	36.9			77	Out	Out	3	0	0.03	0.25	8	<=25%	5.826	122.4	0	AL
Cropped	DFT2c	Y505	C	Right	15.53	8	0.267	433	196	0.031	31	134.5			0	In	Exact	1	0	0.2	1	32	In	5.826	139.3	0	B
Cropped	DFT2c	Y505	C	Right	15.817	8.287	0.52	462	186	0.02	32	30.7			0	In	Exact	1	0	0.2	1	32	In	5.826	125.3	0	B
Cropped	DFT2c	Y505	C	Right	16.348	8.818	0.152	492	196	0.011	52	31.6			0	In	Margin	2	0	0.41	0.75	24	In	5.826	134.9	0	B
Cropped	DFT2c	Y505	C	Right	16.52	8.99	0.104	520	240	0.02	22	52.2			30	Out	Out	2	1	0.14	0.75	24	Majority	5.826	93.2	0	B
Cropped	DFT2c	Y505	C	Right	16.636	9.106	0.614	529	220	0.012	56	21.9			39	Out	Out	2	0	0.41	0.75	24	Majority	5.826	91.3	0	B
Cropped	DFT2c	Y505	C	Right	17.275	9.745	0.402	480	192	0.025	27	56.4			0	In	Exact	1	0	0.2	1	32	In	5.826	102.3	0	B
Cropped	DFT2c	Y505	C	Right	17.691	10.161	0.2	484	165	0.014		27.3			0	In	Exact	1	0	0.2	1	32	In	5.826	77.1	0	B
Cropped	DFT2c	Y505	C	Left	17.958	10.428	0.112	278	61	0.067	109				55	Out	Out	2	-1	0.02	0.06	2	<=25%	0.996	153.9	0
Cropped	DFT2c	Y505	C	Left	18.099	10.569	0.589	204	141	0.029	44	109			0	In	Exact	1	0	0.28	1	32	In	0.996	153.9	0
Cropped	DFT2c	Y505	C	Left	18.734	11.204	0.22	162	127	0.046		44.3			0	In	Exact	1	0	0.28	1	32	In	0.996	153.9	0
Cropped	DFT2c	Y505	C	Right	19.066	11.536	0.111	466	185	0.112	50				0	In	Exact	1	0	0.2	1	32	In	2.177	115.2	0	B
Cropped	DFT2c	Y505	C	Right	19.192	11.662	0.292	500	148	0.015	87	50.2			0	In	Margin	2	-1	0.01	0.19	6	In	2.177	86.7	0	B
Cropped	DFT2c	Y505	C	Right	19.5	11.97	0.628	415	166	0.016	26	86.9			0	In	Exact	1	0	0.2	1	32	In	2.177	86.7	0	B
Cropped	DFT2c	Y505	C	Right	20.138	12.608	0.348	404	190	0.01	25	26.4			0	In	Exact	0	0	0.03	1	32	In	2.177	86.7	0	B
Cropped	DFT2c	Y505	C	Right	20.499	12.969	0.744	379	194	0.013		25.3			0	In	Exact	0	0	0.03	1	32	In	2.177	67.6	0	B
Cropped	DFT2c	Y505	C	Left	21.411	13.881	0.15	174	107	0.168	19				0	In	Exact	1	0	0.28	1	32	In	1.795	176.9	7
Cropped	DFT2c	Y505	C	Left	21.617	14.087	0.107	170	126	0.056	61	19.4			0	In	Exact	1	0	0.28	1	32	In	1.795	190.3	7
Cropped	DFT2c	Y505	C	Left	21.783	14.253	0.245	230	135	0.059	56	60.7			0	In	Margin	2	0	0.02	0.47	15	In	1.795	199.8	7
Cropped	DFT2c	Y505	C	Left	22.039	14.509	0.142	241	190	0.011	90	56.1			0	In	Margin	2	1	0.12	0.44	14	In	1.795	174.7	7
Cropped	DFT2c	Y505	C	Left	22.202	14.672	0.398	151	193	0.021	66	90			0	In	Exact	1	1	0.51	0.94	30	In	1.795	185.1	7
Cropped	DFT2c	Y505	C	Left	22.617	15.087	0.255	210	222	0.017	22	65.7			0	In	Exact	1	1	0.51	0.94	30	In	1.795	164	7
Cropped	DFT2c	Y505	C	Left	22.881	15.351	0.325	230	214	0.009		21.5			0	In	Margin	2	1	0.12	0.44	14	In	1.795	152	7
Cropped	DFT2c	Y505	C	Right	23.316	15.786	0.168	464	237	0.11	55				0	In	Exact	1	1	0.01	0.88	28	In	1.633	71.2	6	B
Cropped	DFT2c	Y505	C	Right	23.499	15.969	0.524	501	196	0.015	26	55.2			0	In	Margin	2	0	0.41	0.75	24	In	1.633	71.2	6	B
Cropped	DFT2c	Y505	C	Right	24.043	16.513	0.237	496	222	0.02	35	26.5			0	In	Margin	2	0	0.41	0.75	24	In	1.633	71.2	6	B
Cropped	DFT2c	Y505	C	Right	24.294	16.764	0.655	530	216	0.014		34.5			40	Out	Out	2	0	0.41	0.75	24	Majority	1.633	71.2	6	B
Cropped	DFT2c	Y505	C	Left	25.035	17.505	0.241	193	221	0.086	21				0	In	Exact	1	1	0.51	0.94	30	In	1.047	78.9	7
Cropped	DFT2c	Y505	C	Left	25.287	17.757	0.209	212	213	0.011	26	20.6			0	In	Exact	1	1	0.51	0.94	30	In	1.047	78.9	7
Cropped	DFT2c	Y505	C	Left	25.511	17.981	0.214	204	188	0.015	36	26.2			0	In	Exact	1	1	0.51	0.94	30	In	1.047	78.9	7
Cropped	DFT2c	Y505	C	Left	25.74	18.21	0.342	188	220	0.015		35.8			0	In	Exact	1	1	0.51	0.94	30	In	1.047	78.9	7
Cropped	DFT2c	Y505	C	Right	26.159	18.629	0.232	554	226	0.077	20				64	Out	Out	2	0	0.41	0.75	24	Majority	1.485	111.3	6	B
Cropped	DFT2c	Y505	C	Right	26.406	18.876	0.261	558	206	0.015	38	20.4			68	Out	Out	2	0	0.41	0.75	24	Majority	1.485	108.6	6	B
Cropped	DFT2c	Y505	C	Right	26.679	19.149	0.314	594	193	0.012	58	38.3			104	Out	Out	3	0	0.03	0.25	8	<=25%	1.485	108.6	6	B
Cropped	DFT2c	Y505	C	Right	27.006	19.476	0.203	538	209	0.013	44	58.2			48	Out	Out	2	0	0.41	0.75	24	Majority	1.485	108.6	6	B
Cropped	DFT2c	Y505	C	Right	27.223	19.693	0.421	500	186	0.014		44.4			0	In	Margin	2	0	0.41	0.75	24	In	1.485	113.8	6	B
Cropped	DFT2c	Y505	C	Left	27.734	20.204	0.158	201	133	0.09	48				0	In	Exact	1	0	0.28	1	32	In	1.958	69.2	7
Cropped	DFT2c	Y505	C	Left	27.904	20.374	0.503	198	181	0.012	21	48.1			0	In	Exact	1	1	0.51	0.94	30	In	1.958	72.9	7
Cropped	DFT2c	Y505	C	Left	28.418	20.888	0.53	218	188	0.011	32	21.2			0	In	Exact	1	1	0.51	0.94	30	In	1.958	80.8	7
Cropped	DFT2c	Y505	C	Left	28.976	21.446	0.225	199	162	0.028	22	32.2			0	In	Exact	1	1	0.51	0.94	30	In	1.958	111.6	7
Cropped	DFT2c	Y505	C	Left	29.211	21.681	0.219	221	160	0.01	26	22.1			0	In	Exact	1	1	0.51	0.94	30	In	1.958	95.4	7
Cropped	DFT2c	Y505	C	Left	29.445	21.915	0.136	205	140	0.015	69	25.6			0	In	Exact	1	0	0.28	1	32	In	1.958	117.2	7
Cropped	DFT2c	Y505	C	Left	29.599	22.069	0.093	246	196	0.018		69.4			0	In	Margin	2	1	0.12	0.44	14	In	1.958	163.6	7
Cropped	DFT2c	Y505	C	Right	29.768	22.238	0.169	513	230	0.076	27				0	In	Margin	2	1	0.14	0.75	24	In	4.825	79.6	6	B
Cropped	DFT2c	Y505	C	Right	29.953	22.423	0.087	520	204	0.016	19	26.9			30	Out	Out	2	0	0.41	0.75	24	Majority	4.825	80.2	6	B
[truncated: 51,094 more rows]

## Sheet: Fixation column descriptions
Column	Description
TaskType	Latent, Plain, Cropped
ImagePair	ImageSet name + a (latent), b (plain), c (cropped)
Examiner	Anonymized examiner ID
Phase	A (analysis), C (comparison)
Image	Left, Right
TimeInTrial	Time in seconds from the start of trial
TimeInPhase	Time in seconds from the start of phase. Comparison starts with the first fixation in the right image after the right image was shown
FixDuration	Duration in seconds
FixX	X location of the fixation, in pixels at 1000 pixels per inch, from the top left corner of the image
FixY	Y location of the fixation, in pixels at 1000 pixels per inch, from the top left corner of the image
TimeOfPreviousSaccade	Time from the end of the previous fixation
DistanceOfNextSaccade	Distance from the previous fixation
DistanceOfPriorSaccade	Distance to the next fixation
AfterDataGap	Indicates any missing data prior to this fixation: AfterDataGap (previous saccade > 0.6 sec, which may indicate possible missing data); AfterInvalidFixation (after fixation outside image or in text area of screen); NewTrial (1st fixation of trial)
FirstLocalization	First localization in target area
DistanceToTarget	Distance to target area
DFT InBox Simple	In, Out of target area
DFT InBox Precise	Differentiates between fixations precisely in the 150x150 target area (Exact) vs in the 30-pixel margin (Margin, i.e. 210x210). Note that analyses generally use the previous (Inbox Simple) column, which combines Exact and Margin into "In". See discussion in manuscript, Section 2.1.
GridX	X cell value (i.e. column) for 75x75 pixel grid cells registered at the top left corner of the target. See dicussion in manuscript, section 3.1.
GridY	Y cell value (i.e. row) for 75x75 pixel grid cells registered at the top left corner of the target. See dicussion in manuscript, section 3.1.
PctOfFixesInCell	Percent of fixations for this (trial|phase|image) in this grid cell. See discussion in manuscript section 3.7.
% Examiners in cell	Percent of all examiners (including the current examiner) who had any fixations in this grid cell
N Examiners in cell	Number of examiners (including the current examiner) who had any fixations in this grid cell
GridPopularity	Summarizes % Examiners in cell into categories for grid cells outside target: <=25%, >25%, Majority, In. See discussion in manuscript section 3.1.
TimeInImage	Time in seconds since change of image (or start of phase, or start of trial). See discussion in manuscript section 3.7.
Speed3	Speed of eye movement within an image in image pixels per second, measured over a series of up to ± three fixations. See discussion in manuscript section 3.7.
DetailedBackAndForth	Count of image visits in which the examiner returns to the same small area in consecutive image visits in that image. See discussion in manuscript section 3.7.
Subphase	Subphases for right image, comparison phase, as described in manuscript section 3.6: AL, AS B, C

## Sheet: Trials
TaskType	ImagePair	Examiner	Trial number	Trial # by TaskType	Total for this TaskType	Analysis Secs	Comparison Secs	Subphases	Error
Cropped	DFT5c	Y501	1	1	2	13.3	29.1	ALC
Cropped	DFT8c	Y501	2	2	2	37.4	12	ASBC
Latent	DFT6a	Y501	3	1	1	6.3	10.7	ASC
Plain	DFT7b	Y501	4	1	2	6.9	5.9	ASBC
Plain	DFT4b	Y501	5	2	2	3.5	5.4	C
Latent	DFT8a	Y502	1	1	3	12.7	7.7	ALBC
Latent	DFT5a	Y502	2	2	3	9.9	5.1	ASC
Latent	DFT2a	Y502	3	3	3	3.1	5.3	ALC
Plain	DFT3b	Y502	4	1	1	2.7	5.5	ALC
Plain	DFT5b	Y503	1	1	2	33.7	4	ASC
Latent	DFT4a	Y503	2	1	2	28	4.9	ASC
Latent	DFT1a	Y503	3	2	2	7.6	5.4	C
Plain	DFT2b	Y503	4	2	2	7.3	4.8	C
Cropped	DFT3c	Y503	5	1	2	10.3	47.3	AL	Prob error: None in last 10 sec
Cropped	DFT6c	Y503	6	2	2	10.1	10	ALC
Plain	DFT2b	Y504	1	1	2	18.2	16.4	BC
Latent	DFT1a	Y504	2	1	2	15.3	10.5	ALC
Latent	DFT4a	Y504	3	2	2	18.2	22.7	ALBC
Cropped	DFT3c	Y504	4	1	2	14.5	68	ALBC
Plain	DFT5b	Y504	5	2	2	6	8.9	C
Cropped	DFT6c	Y504	6	2	2	7.9	76.3	ALBC
Latent	DFT3a	Y505	1	1	2	13.4	17.6	ASC
Cropped	DFT5c	Y505	2	1	2	11.8	13.1	ALC
Plain	DFT4b	Y505	3	1	1	8.8	4.8	ASC
Cropped	DFT2c	Y505	4	2	2	7.4	39.2	ALBC
Latent	DFT6a	Y505	5	2	2	7.1	15.2	ASC
Plain	DFT1b	Y506	1	1	2	25.3	6.1	ASC
Cropped	DFT5c	Y506	2	1	2	12.1	18	ALC
Cropped	DFT2c	Y506	3	2	2	7.4	56.9	ASBC
Latent	DFT3a	Y506	4	1	2	13.8	7.1	ASC
Plain	DFT4b	Y506	5	2	2	4.9	4.4	ASC
Latent	DFT6a	Y506	6	2	2	4.9	4.1	C
Cropped	DFT4c	Y507	1	1	2	29.1	46.8	ALBC
Plain	DFT3b	Y507	2	1	2	5.9	9.1	ALBC
Cropped	DFT1c	Y507	3	2	2	6.1	31.1	AL	Prob error: None in last 10 sec
Latent	DFT2a	Y507	4	1	2	2.3	30.8	ALB
Latent	DFT5a	Y507	5	2	2	7.4	9.5	ALC
Plain	DFT6b	Y507	6	2	2	9.2	29.9	ALBC
Latent	DFT1a	Y509	1	1	2	16.2	6.5	ASC
Latent	DFT4a	Y509	2	2	2	16.7	4.7	ASC
Plain	DFT2b	Y509	3	1	2	5.3	14.9	C
Cropped	DFT3c	Y509	4	1	2	17.1	59.8	ALBC
Cropped	DFT6c	Y509	5	2	2	7.8	6.4	ASC
Plain	DFT5b	Y509	6	2	2	4.8	4.6	C
Plain	DFT6b	Y510	1	1	2	10.7	23.4	ALC
Plain	DFT3b	Y510	2	2	2	3.8	6.5	ASC
Cropped	DFT1c	Y510	3	1	2	9.2	15.2	C
Latent	DFT2a	Y510	4	1	2	3.6	23.7	ASBC
Cropped	DFT4c	Y510	5	2	2	9.9	12.5	ALC
Latent	DFT5a	Y510	6	2	2	4.8	9.5	ASC
Cropped	DFT4c	Y511	1	1	2	21.6	10.3	ALC
Cropped	DFT1c	Y511	2	2	2	5.6	5.8	ASC
Plain	DFT6b	Y511	3	1	2	8.9	6.2	ASC
Plain	DFT3b	Y511	4	2	2	4.6	3.9	C
Latent	DFT5a	Y511	5	1	2	3.2	4.8	ALC
Latent	DFT2a	Y511	6	2	2	2.5	5.3	ASC
Latent	DFT2a	Y512	1	1	2	40.3	51	ALBC
Plain	DFT3b	Y512	2	1	2	17.5	18.8	ASBC
Latent	DFT5a	Y512	3	2	2	11.8	8.1	ASC
Cropped	DFT1c	Y512	4	1	2	52.7	166.5	ALBC
Cropped	DFT4c	Y512	5	2	2	35.8	104.7	ALC
Plain	DFT6b	Y512	6	2	2	10.6	7.8	ASC
Plain	DFT5b	Y513	1	1	2	11.2	4.2	BC
Latent	DFT4a	Y513	2	1	2	9.8	9.5	ALC
Plain	DFT2b	Y513	3	2	2	8.7	17.2	ALC
Latent	DFT1a	Y513	4	2	2	5.7	5.3	ASC
Cropped	DFT3c	Y513	5	1	2	6.4	5.9	ALC
Cropped	DFT6c	Y513	6	2	2	5.5	7.6	ALC
Cropped	DFT1c	Y514	1	1	2	35.2	61.3	ALC
Latent	DFT5a	Y514	2	1	2	11.8	4.5	ASC
Plain	DFT3b	Y514	3	1	2	6.2	3.8	ASBC
Latent	DFT2a	Y514	4	2	2	3	25.6	ASBC
Cropped	DFT4c	Y514	5	2	2	8.5	13	ALC
Plain	DFT6b	Y514	6	2	2	4.6	19.8	ALBC
Latent	DFT6a	Y515	1	1	1	9.7	7.7	ASC
Plain	DFT1b	Y515	2	1	3	10.9	8.1	ASC
Cropped	DFT5c	Y515	3	1	3	6.4	9.3	ALC
Cropped	DFT2c	Y515	4	2	3	8.9	55.5	ASBC
Plain	DFT4b	Y515	5	2	3	6.3	4.7	ASBC
Cropped	DFT8c	Y515	6	3	3	3.9	31.2	ASBC
Plain	DFT7b	Y515	7	3	3	4.4	6.8	C
Latent	DFT5a	Y516	1	1	2	10.6	4	ASC
Cropped	DFT1c	Y516	2	1	2	6.6	16	ALC
Plain	DFT6b	Y516	3	1	2	3.7	10.3	ALC
Latent	DFT2a	Y516	4	2	2	3.9	5.1	ASC
Plain	DFT3b	Y516	5	2	2	4.6	4.9	ASC
Cropped	DFT4c	Y516	6	2	2	5.5	4.8	ALC
Cropped	DFT1c	Y517	1	1	2	63.8	45.6	ALBC
Latent	DFT8a	Y517	2	1	2	29.2	51.8	ASBC
Latent	DFT2a	Y517	3	2	2	11.7	25	ALC
Cropped	DFT7c	Y517	4	2	2	11	39.4	ASC
Cropped	DFT4c	Y518	1	1	2	17.7	5	ALC
Latent	DFT2a	Y518	2	1	2	9.4	4.4	ASC
Plain	DFT6b	Y518	3	1	2	7.7	5.7	ALC
Plain	DFT3b	Y518	4	2	2	5.4	4	ASC
Latent	DFT5a	Y518	5	2	2	4.8	4.2	ASC
Cropped	DFT1c	Y518	6	2	2	5	4.1	C
Cropped	DFT2c	Y519	1	1	2	31.3	128.7	ALBC
Plain	DFT4b	Y519	2	1	1	43.4	20.5	C
Latent	DFT3a	Y519	3	1	2	12.1	5.5	ASC
Cropped	DFT5c	Y519	4	2	2	13	75.9	ALC
Latent	DFT6a	Y519	5	2	2	19.7	47.6	ALC
Latent	DFT4a	Y520	1	1	2	16.4	4.5	ALC
Cropped	DFT3c	Y520	2	1	2	18.6	21	AL	Error: No fixes in
Plain	DFT2b	Y520	3	1	2	6.3	5.6	BC
Plain	DFT5b	Y520	4	2	2	4.6	4.2	ASB
Cropped	DFT6c	Y520	5	2	2	4.7	5.3	AL	Error: No fixes in
Latent	DFT1a	Y520	6	2	2	3.7	5	ALC
Latent	DFT3a	Y521	1	1	2	18.7	13.7	C
Plain	DFT4b	Y521	2	1	2	6.9	4.3	ASC
Plain	DFT1b	Y521	3	2	2	9.6	9.9	C
Cropped	DFT2c	Y521	4	1	2	8.1	31.5	ASBC
Cropped	DFT5c	Y521	5	2	2	8.3	18.9	ALC
Latent	DFT6a	Y521	6	2	2	4.9	17.3	ALBC
Plain	DFT5b	Y522	1	1	2	7	5.1	ASC
Latent	DFT4a	Y522	2	1	2	6.4	20.1	ASC
Latent	DFT1a	Y522	3	2	2	3.9	9.4	ASC
Plain	DFT2b	Y522	4	2	2	4.6	7.8	ASC
Cropped	DFT3c	Y522	5	1	2	11	21.3	ASC
Cropped	DFT6c	Y522	6	2	2	6.7	13.5	ALBC
Latent	DFT2a	Y523	1	1	2	18	25.2	ASC
Plain	DFT3b	Y523	2	1	2	5.9	7.2	AL
Plain	DFT6b	Y523	3	2	2	3.3	17.9	ALC
Latent	DFT5a	Y523	4	2	2	3.3	6.9	ALB
Cropped	DFT4c	Y523	5	1	2	3.1	14.8	ALC
Cropped	DFT1c	Y523	6	2	2	2.4	18.2	ALC
Plain	DFT1b	Y524	1	1	3	10.9	6.8	C
Cropped	DFT2c	Y524	2	1	3	8.6	5	C
Plain	DFT4b	Y524	3	2	3	5.6	4.1	ASC
Cropped	DFT5c	Y524	4	2	3	9.7	4.1	ASC
Latent	DFT3a	Y524	5	1	2	11.2	5	ASC
Plain	DFT7b	Y524	6	3	3	6.8	4.8	ASC
Latent	DFT6a	Y524	7	2	2	4.1	4	C
Cropped	DFT8c	Y524	8	3	3	4.1	4.3	ASC
Cropped	DFT1c	Y525	1	1	2	11	30.9	ALBC
Plain	DFT6b	Y525	2	1	2	17.8	12.2	ASC
Latent	DFT5a	Y525	3	1	2	7.1	5.8	ALB
Plain	DFT3b	Y525	4	2	2	3.8	4.4	C
Cropped	DFT4c	Y525	5	2	2	6.5	17.8	ALC
Latent	DFT2a	Y525	6	2	2	5.7	9	ALC
Latent	DFT1a	Y526	1	1	2	23.3	19.7	ASBC
Plain	DFT5b	Y526	2	1	2	11.6	4.3	ASC
Plain	DFT2b	Y526	3	2	2	3	8.7	ASC
Cropped	DFT6c	Y526	4	1	2	11	47.5	ALC
Cropped	DFT3c	Y526	5	2	2	6.1	11.2	ALC
Latent	DFT4a	Y526	6	2	2	3.7	7.7	ASC
Latent	DFT3a	Y527	1	1	2	15.1	8.8	ASC
Cropped	DFT5c	Y527	2	1	1	10.6	6.9	ALC
Latent	DFT6a	Y527	3	2	2	11.7	7.2	C
Plain	DFT1b	Y527	4	1	2	20.4	6.3	ALC
Plain	DFT4b	Y527	5	2	2	10.8	3.9	C
Plain	DFT5b	Y529	1	1	2	31.5	5.2	ALC
Cropped	DFT6c	Y529	2	1	2	27.6	15.3	ALC
Cropped	DFT3c	Y529	3	2	2	12.5	24.9	ALBC
Plain	DFT2b	Y529	4	2	2	9.8	22	BC
Latent	DFT4a	Y529	5	1	2	62	52.5	ALC
Latent	DFT1a	Y529	6	2	2	5.6	6.5	ASC
Plain	DFT6b	Y530	1	1	2	35.7	17.4	ASC
Cropped	DFT1c	Y530	2	1	2	36.3	34.7	ALC
Cropped	DFT4c	Y530	3	2	2	14	5.7	ASC
Latent	DFT2a	Y530	4	1	2	13.3	14	ASBC
Plain	DFT3b	Y530	5	2	2	9.1	8.5	ASC
Latent	DFT5a	Y530	6	2	2	5.2	4.5	C
Latent	DFT6a	Y531	1	1	2	38.7	37.2	ALBC
Plain	DFT1b	Y531	2	1	2	19.6	41.2	ALBC
Cropped	DFT2c	Y531	3	1	2	17.5	62.2	ALBC
Latent	DFT3a	Y531	4	2	2	17.9	49	ALC
Plain	DFT4b	Y531	5	2	2	8.6	37.5	ALC
Cropped	DFT5c	Y531	6	2	2	12.8	49.4	ALBC
Cropped	DFT4c	Y532	1	1	3	18.9	4.4	ASC
Latent	DFT8a	Y532	2	1	3	6.8	6.3	ASBC
Plain	DFT3b	Y532	3	1	2	2.8	4.8	ASC
Latent	DFT2a	Y532	4	2	3	3.8	43	ALBC
Plain	DFT6b	Y532	5	2	2	3	4	ASC
Cropped	DFT1c	Y532	6	2	3	3.2	9.1	ALC
Latent	DFT5a	Y532	7	3	3	3.9	4.4	ASC
Cropped	DFT7c	Y532	8	3	3	4.6	4.3	ASC
Plain	DFT1b	Y533	1	1	2	18.5	4.3	ASC
Latent	DFT3a	Y533	2	1	1	19.8	9.7	ASBC
Plain	DFT4b	Y533	3	2	2	5.1	5.3	ASC
Cropped	DFT5c	Y533	4	1	2	23.4	9.4	ALC
Cropped	DFT2c	Y533	5	2	2	9.5	10.6	ASC
Cropped	DFT2c	Y534	1	1	2	15.5	90.1	ALBC
Latent	DFT6a	Y534	2	1	2	32.2	52.4	ALBC
Cropped	DFT5c	Y534	3	2	2	11.6	26.7	ALB
Plain	DFT4b	Y534	4	1	2	6.8	7	ALC
Latent	DFT3a	Y534	5	2	2	11	9.2	ASC
Plain	DFT1b	Y534	6	2	2	4.2	8.1	ALC
Latent	DFT7a	Y535	1	1	2	38.5	22.6	C
Latent	DFT1a	Y535	2	2	2	11.4	15	ASC
Cropped	DFT3c	Y535	3	1	2	14.2	23.5	ALC
Plain	DFT5b	Y535	4	1	2	11.1	6.4	C
Plain	DFT2b	Y535	5	2	2	11	8.4	C
Cropped	DFT6c	Y535	6	2	2	12.8	27.7	ALBC
Latent	DFT2a	Y537	1	1	3	9.8	40.3	ASC
Cropped	DFT1c	Y537	2	1	3	12.7	26.7	ALBC
Cropped	DFT7c	Y537	3	2	3	6.3	11	ASC
Latent	DFT8a	Y537	4	2	3	10.9	24.2	ALBC
Plain	DFT6b	Y537	5	1	2	6.5	12.7	ALBC
Plain	DFT3b	Y537	6	2	2	4.1	3.7	ASC
Latent	DFT5a	Y537	7	3	3	3.3	3.9	ASC
Cropped	DFT4c	Y537	8	3	3	15.2	16.5	ALBC
Plain	DFT1b	Y538	1	1	2	34.9	15.4	ALBC
Plain	DFT4b	Y538	2	2	2	33.2	78.2	ALB
Cropped	DFT8c	Y538	3	1	2	23.3	67.1	ASBC
Cropped	DFT5c	Y538	4	2	2	20.6	90.4	ALBC
Plain	DFT2b	Y539	1	1	1	21.9	9.7	C
Latent	DFT7a	Y539	2	1	1	8	15.2	ASC
Latent	DFT2a	Y540	1	1	2	18.8	9.7	ASC
Cropped	DFT1c	Y540	2	1	2	10.4	36.5	ALBC
Latent	DFT5a	Y540	3	2	2	8.4	10.9	C
Plain	DFT3b	Y540	4	1	2	5.5	11	ASBC
Cropped	DFT4c	Y540	5	2	2	4.7	9	ASC
Plain	DFT6b	Y540	6	2	2	6.9	14.9	ASC
Plain	DFT2b	Y541	1	1	2	9.7	10.6	ASBC
Latent	DFT1a	Y541	2	1	2	4.3	5.2	ALC
Cropped	DFT3c	Y541	3	1	2	7.7	15.4	ASBC
Cropped	DFT6c	Y541	4	2	2	6.7	14.2	ASC
Latent	DFT4a	Y541	5	2	2	7.4	7.7	ALC
Plain	DFT5b	Y541	6	2	2	3.6	5.6	C
Plain	DFT3b	Y542	1	1	2	15.7	8.8	ASC
Latent	DFT5a	Y542	2	1	2	12.4	9.7	ASC
Plain	DFT6b	Y542	3	2	2	11	23.3	ALC
Cropped	DFT4c	Y542	4	1	2	12.2	114.2	ALBC
Cropped	DFT1c	Y542	5	2	2	12.5	31.6	ALBC
Latent	DFT2a	Y542	6	2	2	11.5	22	ASBC
Cropped	DFT1c	Y543	1	1	1	25.6	133.3	ALBC
Plain	DFT6b	Y543	2	1	2	13.9	15.6	ASBC
Plain	DFT3b	Y543	3	2	2	6.5	4	C
Latent	DFT5a	Y543	4	1	2	4.3	4.8	ASC
Latent	DFT8a	Y543	5	2	2	7.9	8.9	ASBC
Plain	DFT2b	Y544	1	1	1	33.8	15.3	BC
Cropped	DFT3c	Y544	2	1	1	12.3	32.1	ALBC
Latent	DFT1a	Y544	3	1	2	14.5	12.2	ALBC
Latent	DFT4a	Y544	4	2	2	15.5	5.1	ALBC
Latent	DFT3a	Y545	1	1	2	47.1	7.3	C
Plain	DFT4b	Y545	2	1	2	19.3	5.6	ASC
Latent	DFT6a	Y545	3	2	2	17	5.3	C
Plain	DFT1b	Y545	4	2	2	14	4.8	ASC
Cropped	DFT5c	Y545	5	1	2	16	16	ALC
Cropped	DFT2c	Y545	6	2	2	10.1	13.1	ASC
Cropped	DFT6c	Y546	1	1	2	21	48	ALBC
Latent	DFT4a	Y546	2	1	2	11	13.6	ALC
Cropped	DFT3c	Y546	3	2	2	5.9	7.1	ASC
Latent	DFT1a	Y546	4	2	2	6.2	8.3	ASC
Plain	DFT2b	Y546	5	1	2	5.7	5.2	ALC
Plain	DFT5b	Y546	6	2	2	3.9	5.1	C
Latent	DFT3a	Y547	1	1	2	31	12.2	ALC
Cropped	DFT2c	Y547	2	1	1	23.5	37.2	ASBC
Latent	DFT6a	Y547	3	2	2	10.9	15	C
Plain	DFT2b	Y548	1	1	2	12.5	16.9	ALC
Latent	DFT4a	Y548	2	1	1	21.8	42.3	ALC
Cropped	DFT3c	Y548	3	1	2	10.9	43.5	ALBC
Plain	DFT5b	Y548	4	2	2	8.6	6.8	ALC
Cropped	DFT6c	Y548	5	2	2	3.5	21.1	ALC
Latent	DFT6a	Y549	1	1	2	16.6	21.4	ALC
Cropped	DFT2c	Y549	2	1	2	16.5	11.7	ASC
Plain	DFT4b	Y549	3	1	2	25.7	9.9	ASC
Cropped	DFT5c	Y549	4	2	2	18.4	25.8	ALC
Latent	DFT3a	Y549	5	2	2	19.7	5.9	AL
Plain	DFT1b	Y549	6	2	2	7.9	13.9	ASBC
Latent	DFT3a	Y550	1	1	1	44.4	14.8	ALC
Plain	DFT7b	Y550	2	1	1	24.3	14.8	ASC
Plain	DFT5b	Y551	1	1	3	28.6	77.7	ASC
Plain	DFT8b	Y551	2	2	3	8.8	74.2	BC
Latent	DFT7a	Y551	3	1	3	10.1	152	ASBC
Latent	DFT4a	Y551	4	2	3	7.9	12.5	C
Cropped	DFT6c	Y551	5	1	1	15.5	58.9	ALBC
Plain	DFT2b	Y551	6	3	3	9.1	12.7	BC
Latent	DFT1a	Y551	7	3	3	8.4	10.6	ASC
Plain	DFT4b	Y552	1	1	2	21.1	9	ASBC
Cropped	DFT5c	Y552	2	1	2	12.4	20.8	ALC
Latent	DFT6a	Y552	3	1	2	6	25.9	ALC
Plain	DFT1b	Y552	4	2	2	3.9	12.7	ASC
Cropped	DFT2c	Y552	5	2	2	10.8	281.8	ASBC
Latent	DFT3a	Y552	6	2	2	13.4	15.2	ALBC
Plain	DFT1b	Y553	1	1	3	13	3.8	C
Cropped	DFT2c	Y553	2	1	2	8.2	27.1	ALBC
Latent	DFT6a	Y553	3	1	2	7.6	10.7	ALBC
Plain	DFT4b	Y553	4	2	3	6.2	5.4	C
Cropped	DFT8c	Y553	5	2	2	8.6	6.5	ASC
Plain	DFT7b	Y553	6	3	3	10.6	4.5	ASC
Latent	DFT3a	Y553	7	2	2	7.4	7.5	ALC
Plain	DFT5b	Y554	1	1	2	11.1	6.8	C
Latent	DFT4a	Y554	2	1	2	7.2	11.3	ALC
Cropped	DFT6c	Y554	3	1	2	7.7	34.3	ALBC
Latent	DFT1a	Y554	4	2	2	5	11.4	ALC
Cropped	DFT3c	Y554	5	2	2	6.8	34.2	ALBC
Plain	DFT2b	Y554	6	2	2	8.3	13.3	C
Latent	DFT6a	Y555	1	1	2	27.1	9.8	ASC
Latent	DFT3a	Y555	2	2	2	9.3	6	ASC
Cropped	DFT5c	Y555	3	1	2	7.4	3.8	ASC
Plain	DFT4b	Y555	4	1	2	4	4.1	ASC
Cropped	DFT2c	Y555	5	2	2	4.6	9.4	ASBC
Plain	DFT1b	Y555	6	2	2	3	4.8	C
Cropped	DFT2c	Y556	1	1	2	29.7	71.9	ALBC
Latent	DFT3a	Y556	2	1	2	17	30.6	ASBC
Plain	DFT1b	Y556	3	1	2	5.2	9.2	ALC
Plain	DFT4b	Y556	4	2	2	6.3	4.8	ASC
Cropped	DFT5c	Y556	5	2	2	2.9	12.6	ALBC
Latent	DFT6a	Y556	6	2	2	2.6	5.8	ALC
Cropped	DFT3c	Y557	1	1	2	27.7	103.9	ALBC
Cropped	DFT6c	Y557	2	2	2	6.2	69.8	ALBC
Plain	DFT2b	Y557	3	1	2	8.2	61.1	ALBC
Latent	DFT1a	Y557	4	1	2	2.8	17.9	ALB
Plain	DFT5b	Y557	5	2	2	3	13	ASC
Latent	DFT4a	Y557	6	2	2	2.9	55.5	ALC
Latent	DFT3a	Y558	1	1	2	15.4	5.9	ASC
Cropped	DFT5c	Y558	2	1	2	9.3	4.6	ASC
Plain	DFT4b	Y558	3	1	2	6.3	4.1	ASC
Cropped	DFT2c	Y558	4	2	2	5.2	11.4	ALC
Latent	DFT6a	Y558	5	2	2	4.7	5.2	C
Plain	DFT1b	Y558	6	2	2	4.9	4.6	ALC
Latent	DFT5a	Y559	1	1	2	16.4	8.2	ASC
Cropped	DFT1c	Y559	2	1	2	14.1	5.7	ASC
Latent	DFT2a	Y559	3	2	2	9.2	8.2	ASC
Cropped	DFT4c	Y559	4	2	2	9.1	11.9	ALC
Plain	DFT3b	Y559	5	1	2	5	3.9	ASC
Plain	DFT6b	Y559	6	2	2	5.8	7	ASC
Latent	DFT5a	Y560	1	1	2	11.3	17.2	BC
Cropped	DFT1c	Y560	2	1	2	8.5	32.3	ALC
Latent	DFT2a	Y560	3	2	2	4.2	10.3	ALC
Cropped	DFT4c	Y560	4	2	2	8.8	34.5	ALC
Plain	DFT3b	Y560	5	1	2	4.4	6.1	C
Plain	DFT6b	Y560	6	2	2	5.8	19	ASBC
Latent	DFT7a	Y561	1	1	2	16.6	41.9	ASBC
Plain	DFT5b	Y561	2	1	2	4.8	12.4	ASC
Plain	DFT8b	Y561	3	2	2	5.3	12.1	ASC
Latent	DFT1a	Y561	4	2	2	5.5	20.7	ALC
Cropped	DFT3c	Y561	5	1	1	8.3	71.8	ALBC
Cropped	DFT5c	Y562	1	1	3	5.7	65.5	ALC
Cropped	DFT2c	Y562	2	2	3	13	31.5	ALBC
Plain	DFT1b	Y562	3	1	3	9.6	22.3	ALC
Latent	DFT6a	Y562	4	1	1	14.2	13.6	ASC
Cropped	DFT8c	Y562	5	3	3	18.7	49.8	BC
Plain	DFT4b	Y562	6	2	3	8.3	4.9	ASC
Plain	DFT7b	Y562	7	3	3	4.1	6.3	ASC
Plain	DFT3b	Y563	1	1	1	9.8	5.9	ASBC
Latent	DFT5a	Y563	2	1	2	4.6	4.7	ASC
Cropped	DFT1c	Y563	3	1	2	5.4	17.6	ALC
Latent	DFT8a	Y563	4	2	2	4.6	39.3	ALBC
Cropped	DFT4c	Y563	5	2	2	4.2	16.4	ASBC
Cropped	DFT6c	Y564	1	1	2	20.2	18.1	ALC
Plain	DFT2b	Y564	2	1	2	8.2	5.2	C
Cropped	DFT3c	Y564	3	2	2	8.3	14.6	ALC
Plain	DFT5b	Y564	4	2	2	10	4	B
Latent	DFT1a	Y564	5	1	2	9.5	6.5	ASC
Latent	DFT4a	Y564	6	2	2	31.4	4.3	C
Latent	DFT6a	Y565	1	1	2	20.7	14.9	ALC
Plain	DFT1b	Y565	2	1	2	4.1	4	ALC
Cropped	DFT5c	Y565	3	1	2	6.3	6.8	ALC
Latent	DFT3a	Y565	4	2	2	9.7	4.5	ALC
Plain	DFT4b	Y565	5	2	2	9.6	4.3	ASC
Cropped	DFT2c	Y565	6	2	2	8.6	29	ALBC
Latent	DFT1a	Y566	1	1	2	14.1	8.3	ALC
Cropped	DFT6c	Y566	2	1	2	9.7	22.6	ALC
Cropped	DFT3c	Y566	3	2	2	8.5	4.9	ALC
Latent	DFT4a	Y566	4	2	2	45.8	25.9	ASBC
Plain	DFT2b	Y566	5	1	2	6.9	4.2	C
Plain	DFT5b	Y566	6	2	2	5.3	4.1	C
Plain	DFT6b	Y567	1	1	1	17.7	22.6	ASC
Latent	DFT2a	Y567	2	1	2	15.4	6.9	ASC
Latent	DFT8a	Y567	3	2	2	6.3	10	ASB
Cropped	DFT7c	Y567	4	1	1	5.7	6.6	ASC
Plain	DFT3b	Y568	1	1	2	13.5	4.6	ASC
Plain	DFT6b	Y568	2	2	2	15.5	3.9	ALBC
Cropped	DFT4c	Y568	3	1	2	8.9	22.6	ALBC
Cropped	DFT1c	Y568	4	2	2	7.6	4.8	ALC
Latent	DFT5a	Y568	5	1	2	4.9	4.2	C
Latent	DFT2a	Y568	6	2	2	5.3	5	ASC
Plain	DFT5b	Y569	1	1	2	10.8	4	ASC
Latent	DFT1a	Y569	2	1	2	11	19.4	ASC
Cropped	DFT3c	Y569	3	1	2	10.7	15.4	ALC
Latent	DFT4a	Y569	4	2	2	12.8	35.2	BC
Plain	DFT2b	Y569	5	2	2	4.6	8.6	ASC
Cropped	DFT6c	Y569	6	2	2	7.2	9.2	ASC
Cropped	DFT5c	Y570	1	1	3	16.3	17.7	ALC
Latent	DFT6a	Y570	2	1	2	10.2	10.2	ALBC
Plain	DFT7b	Y570	3	1	3	16.3	10.6	ALC
Latent	DFT3a	Y570	4	2	2	7.9	15.6	ALC
Cropped	DFT8c	Y570	5	2	3	4.4	21.2	ALC
Cropped	DFT2c	Y570	6	3	3	4.7	13.9	ASC
Plain	DFT1b	Y570	7	2	3	5.4	8.2	ALC
Plain	DFT4b	Y570	8	3	3	3.3	14.8	C
Cropped	DFT5c	Y571	1	1	2	10.1	7.5	ALC
Cropped	DFT2c	Y571	2	2	2	5	8.1	ASC
Latent	DFT3a	Y571	3	1	2	11.3	4.4	ASC
Latent	DFT6a	Y571	4	2	2	4.9	4.4	ASC
Plain	DFT1b	Y571	5	1	2	6	6	ASC
Plain	DFT4b	Y571	6	2	2	4.3	4.5	ASC
Plain	DFT2b	Y572	1	1	2	17.1	4.4	C
Cropped	DFT3c	Y572	2	1	2	10.4	11.1	ASC
Plain	DFT5b	Y572	3	2	2	8.7	5.5	C
Latent	DFT1a	Y572	4	1	2	4.1	6.2	ASC
Cropped	DFT6c	Y572	5	2	2	6.1	13.9	ALC
Latent	DFT4a	Y572	6	2	2	5.5	10.1	ASC
Latent	DFT2a	Y573	1	1	2	20.5	15	ASC
Cropped	DFT4c	Y573	2	1	2	17.3	30.2	ALC
Cropped	DFT1c	Y573	3	2	2	13.2	25.7	ALC
Latent	DFT5a	Y573	4	2	2	12	7.8	AL
Plain	DFT3b	Y573	5	1	2	6.6	4.9	ASC
Plain	DFT6b	Y573	6	2	2	3.7	9.4	ALC
Latent	DFT6a	Y574	1	1	2	10.3	4.3	BC
Plain	DFT1b	Y574	2	1	2	6	4.5	C
Cropped	DFT2c	Y574	3	1	2	20	17.7	ALC
Plain	DFT4b	Y574	4	2	2	3.6	6.6	C
Latent	DFT3a	Y574	5	2	2	3.1	4.9	ASC
Cropped	DFT5c	Y574	6	2	2	3	6.2	ALC
Plain	DFT5b	Y575	1	1	2	11.9	4.6	C
Cropped	DFT3c	Y575	2	1	2	7.3	15.1	ALC
Latent	DFT1a	Y575	3	1	2	11.3	13.7	C
Cropped	DFT6c	Y575	4	2	2	14.2	10.5	ASC
Latent	DFT4a	Y575	5	2	2	18.4	26.9	ALBC
Plain	DFT2b	Y575	6	2	2	11.7	29.2	ASBC
Plain	DFT2b	Y577	1	1	2	27	7.5	ALBC
Latent	DFT1a	Y577	2	1	2	9.9	8.8	ALBC
Cropped	DFT3c	Y577	3	1	2	3.3	13.1	ALB
Cropped	DFT6c	Y577	4	2	2	6.9	9.1	ALC
Latent	DFT4a	Y577	5	2	2	9.5	16.1	ASC
Plain	DFT5b	Y577	6	2	2	3.8	3.9	C
Cropped	DFT4c	Y578	1	1	3	16.9	30.3	C
Cropped	DFT1c	Y578	2	2	3	28.6	41.7	ASBC
Cropped	DFT7c	Y578	3	3	3	19.2	31.8	ASBC
Latent	DFT5a	Y578	4	1	1	7.5	24.1	ASC
Plain	DFT3b	Y578	5	1	1	9.9	12.5	ASB
Plain	DFT6b	Y579	1	1	2	26.4	35.7	ALBC
Cropped	DFT1c	Y579	2	1	2	22.2	100.8	ALBC	Prob error: None in last 10 sec
Plain	DFT3b	Y579	3	2	2	39.5	7.9	ASC
Latent	DFT5a	Y579	4	1	1	15.5	10.8	ASC
Cropped	DFT4c	Y579	5	2	2	40.6	15	ALC
Cropped	DFT6c	Y580	1	1	2	38.4	41.3	ALC
Latent	DFT1a	Y580	2	1	3	28.4	10.1	ALC
Latent	DFT4a	Y580	3	2	3	13.7	18.7	ASC
Plain	DFT8b	Y580	4	1	3	6	5.1	C
Cropped	DFT3c	Y580	5	2	2	14.8	11.2	ALC
Plain	DFT2b	Y580	6	2	3	6.8	8.7	C
Plain	DFT5b	Y580	7	3	3	6.4	6.1	C
Latent	DFT7a	Y580	8	3	3	5.1	18.4	ASC
Cropped	DFT1c	Y581	1	1	1	38.5	71.6	ALBC
Plain	DFT6b	Y581	2	1	2	17.2	16.7	ALC
Plain	DFT3b	Y581	3	2	2	12.2	8.9	ALC
Latent	DFT4a	Y582	1	1	2	15.3	40.3	ALC
Cropped	DFT3c	Y582	2	1	2	11.6	36.2	ALB	Prob error: None in last 10 sec
Latent	DFT1a	Y582	3	2	2	9.3	8	AL
Plain	DFT5b	Y582	4	1	2	5.3	4	C
Plain	DFT2b	Y582	5	2	2	4.4	5.1	ASC
Cropped	DFT6c	Y582	6	2	2	6	11.2	ALC
Latent	DFT4a	Y583	1	1	2	23.4	96.6	ALBC
Cropped	DFT3c	Y583	2	1	2	19.7	28.6	ALB
Plain	DFT5b	Y583	3	1	2	28.3	18.2	C
Cropped	DFT6c	Y583	4	2	2	17.6	150.5	ALBC
Plain	DFT2b	Y583	5	2	2	18.1	17	C
Latent	DFT1a	Y583	6	2	2	14.1	18.9	ALC
Latent	DFT4a	Y584	1	1	2	9.5	8.8	ASC
Cropped	DFT3c	Y584	2	1	2	5.1	189.1	ALBC
Latent	DFT1a	Y584	3	2	2	5.7	6.6	ALC
Plain	DFT2b	Y584	4	1	2	4.6	11	C
Plain	DFT5b	Y584	5	2	2	5	5	ASC
Cropped	DFT6c	Y584	6	2	2	3.1	24.2	ALC
Plain	DFT1b	Y585	1	1	2	12.6	8	ASC
Latent	DFT6a	Y585	2	1	2	15	14.4	ALC
Plain	DFT4b	Y585	3	2	2	9.5	3.7	ASC
Cropped	DFT5c	Y585	4	1	2	18.1	12.4	ALC
Latent	DFT3a	Y585	5	2	2	10.2	9.7	ASC
Cropped	DFT2c	Y585	6	2	2	10.7	16.9	ALC
Plain	DFT6b	Y586	1	1	2	27.5	6.4	ASC
Plain	DFT3b	Y586	2	2	2	12.3	5.2	ASC
Cropped	DFT1c	Y586	3	1	2	15.7	6.9	ALC
Latent	DFT2a	Y586	4	1	2	10.6	11	ASBC
Latent	DFT5a	Y586	5	2	2	3.9	4.9	BC
Cropped	DFT4c	Y586	6	2	2	3.4	17.5	ALC
Cropped	DFT3c	Y587	1	1	2	21.6	18.7	ALC
Plain	DFT5b	Y587	2	1	2	11.8	4.3	C
Cropped	DFT6c	Y587	3	2	2	11.6	13	ASC
Plain	DFT8b	Y587	4	2	2	7.1	5.9	ASC
Plain	DFT2b	Y588	1	1	3	12.2	11.9	ASC
Cropped	DFT6c	Y588	2	1	2	14.5	15.9	ALC
Cropped	DFT3c	Y588	3	2	2	13	97.4	ALC
Latent	DFT4a	Y588	4	1	2	33.8	22.7	C
Latent	DFT7a	Y588	5	2	2	16.5	57.8	ASBC
Plain	DFT5b	Y588	6	2	3	9.3	4.7	ASC
Plain	DFT8b	Y588	7	3	3	5.8	3.9	C
Plain	DFT5b	Y589	1	1	2	15.4	5.6	ASC
Latent	DFT7a	Y589	2	1	1	7.8	47.1	ALBC
Plain	DFT8b	Y589	3	2	2	13.2	5	ALC
Cropped	DFT3c	Y589	4	1	1	10.6	24.4	ALBC
Cropped	DFT5c	Y590	1	1	2	28.5	6.7	ALC
Cropped	DFT2c	Y590	2	2	2	8.4	4	ALC
Plain	DFT1b	Y590	3	1	2	12.8	10.1	ASC
Plain	DFT4b	Y590	4	2	2	8.1	4.7	ASC
Latent	DFT3a	Y590	5	1	2	11.9	4.7	ALC
Latent	DFT6a	Y590	6	2	2	2.9	4.4	ASC
Cropped	DFT4c	Y591	1	1	3	53.2	4.1	ASC
Latent	DFT2a	Y591	2	1	3	12.6	10.1	ASC
Plain	DFT6b	Y591	3	1	2	4.8	4.5	ASC
Latent	DFT8a	Y591	4	2	3	3.5	5.4	ALC
Cropped	DFT7c	Y591	5	2	3	4.2	4	ASC
Plain	DFT3b	Y591	6	2	2	3.2	4.6	ASC
Latent	DFT5a	Y591	7	3	3	5.6	4.6	ASC
Cropped	DFT1c	Y591	8	3	3	5.2	11.4	ALC
Latent	DFT2a	Y592	1	1	2	17.9	11	ALC
Plain	DFT6b	Y592	2	1	2	5.8	12.8	ASC
Cropped	DFT1c	Y592	3	1	2	12.5	34	ALBC
Plain	DFT3b	Y592	4	2	2	5.4	6.1	ASBC
Latent	DFT5a	Y592	5	2	2	5.4	4.8	B
Cropped	DFT4c	Y592	6	2	2	6	7	ASC
Latent	DFT3a	Y593	1	1	2	17	3.7	C
Plain	DFT4b	Y593	2	1	2	9	4.4	ASC
Cropped	DFT2c	Y593	3	1	2	16	30.5	ASBC
Plain	DFT1b	Y593	4	2	2	9.1	4.4	ASC
Cropped	DFT5c	Y593	5	2	2	10.9	12.1	ALC
Latent	DFT6a	Y593	6	2	2	7.2	15.8	ASC
Plain	DFT3b	Y594	1	1	2	30.7	4.3	C
Plain	DFT6b	Y594	2	2	2	9.8	5.4	ASC
Cropped	DFT4c	Y594	3	1	2	43.6	224.8	ALBC
Latent	DFT5a	Y594	4	1	2	14.3	4.3	C
Cropped	DFT1c	Y594	5	2	2	18.5	13.9	ASBC
Latent	DFT2a	Y594	6	2	2	7	12.7	ASBC
Latent	DFT1a	Y595	1	1	2	25.1	13	ALBC
Cropped	DFT3c	Y595	2	1	2	11.1	7.8	ALC
Cropped	DFT6c	Y595	3	2	2	9.6	43.6	ASBC
Latent	DFT4a	Y595	4	2	2	4.9	5.1	ALC
Plain	DFT2b	Y595	5	1	2	2.7	5	C
Plain	DFT5b	Y595	6	2	2	2.6	4.9	ASC
Cropped	DFT8c	Y596	1	1	3	20.1	35.4	ASBC
Latent	DFT6a	Y596	2	1	2	11.8	8.3	ASC
Plain	DFT7b	Y596	3	1	3	8.2	4.1	ASC
Plain	DFT1b	Y596	4	2	3	7.7	7.4	ASC
Cropped	DFT5c	Y596	5	2	3	12.4	7.6	ASBC
Cropped	DFT2c	Y596	6	3	3	7.2	26.1	ALB
Latent	DFT3a	Y596	7	2	2	10.6	5	ALC
Plain	DFT4b	Y596	8	3	3	2.6	3.7	C
Latent	DFT5a	Y597	1	1	2	18.2	11	ALC
Cropped	DFT4c	Y597	2	1	2	11.2	24	ALBC
Plain	DFT3b	Y597	3	1	2	9.2	3.1	ASC
Cropped	DFT1c	Y597	4	2	2	6.2	14.4	ALC
Plain	DFT6b	Y597	5	2	2	6.8	11.1	ALC
Latent	DFT2a	Y597	6	2	2	5.3	9.6	ASC
Plain	DFT3b	Y598	1	1	2	33.5	5.1	C
Cropped	DFT1c	Y598	2	1	1	11.1	11.7	ALC
Latent	DFT5a	Y598	3	1	1	8.8	4.9	ASC
Plain	DFT6b	Y598	4	2	2	2.4	4.8	C
Plain	DFT3b	Y599	1	1	2	12	4.8	C
Cropped	DFT1c	Y599	2	1	2	7	36.5	ALBC
Plain	DFT6b	Y599	3	2	2	9.3	10.8	ASC
Cropped	DFT4c	Y599	4	2	2	4.1	6.1	C
Latent	DFT2a	Y599	5	1	2	4	8.1	ASC
Latent	DFT5a	Y599	6	2	2	4.2	6.4	ASC
Latent	DFT3a	Y601	1	1	2	20.5	25.4	ALBC
Plain	DFT4b	Y601	2	1	2	5	16.8	ASC
Latent	DFT6a	Y601	3	2	2	9.9	25.5	ALC
Cropped	DFT2c	Y601	4	1	2	11.9	37	ASBC
Cropped	DFT5c	Y601	5	2	2	6.9	36.1	ALC
Plain	DFT1b	Y601	6	2	2	5.6	11.3	ASC
Cropped	DFT6c	Y602	1	1	2	11.2	49	ALC
Plain	DFT2b	Y602	2	1	2	26.5	58.6	ASBC
Cropped	DFT3c	Y602	3	2	2	18	24.5	ALC
Plain	DFT5b	Y602	4	2	2	27.9	16.1	ASC
Latent	DFT1a	Y602	5	1	1	15.4	21.8	ASC
Latent	DFT4a	Y603	1	1	2	37.6	8.1	ASC
Plain	DFT5b	Y603	2	1	2	10.8	7.3	BC
Latent	DFT1a	Y603	3	2	2	6.2	3.9	ASC
Cropped	DFT6c	Y603	4	1	2	7.8	10.1	ASC
Cropped	DFT3c	Y603	5	2	2	6.6	3.8	BC
Plain	DFT2b	Y603	6	2	2	4.6	3.2	C
Plain	DFT5b	Y604	1	1	2	7.9	8.7	BC
Cropped	DFT6c	Y604	2	1	2	7.1	13.2	ALC
Cropped	DFT3c	Y604	3	2	2	4.4	5.5	ASC
Latent	DFT4a	Y604	4	1	2	4.3	15.9	C
Latent	DFT1a	Y604	5	2	2	3.8	8.8	C
Plain	DFT2b	Y604	6	2	2	3.1	4.9	C
Cropped	DFT4c	Y605	1	1	2	13	4.7	ASC
Plain	DFT3b	Y605	2	1	2	15.2	4.1	ASC
Cropped	DFT1c	Y605	3	2	2	6.1	6.4	ALC
Plain	DFT6b	Y605	4	2	2	15.4	4.1	ASC
Latent	DFT2a	Y605	5	1	2	5.1	10.4	ALC
Latent	DFT5a	Y605	6	2	2	4.9	3.9	C
Latent	DFT3a	Y606	1	1	2	30.9	4.7	ASC
Plain	DFT1b	Y606	2	1	2	10.3	4.6	ALC
Cropped	DFT2c	Y606	3	1	2	6.9	8.5	ALC
Plain	DFT4b	Y606	4	2	2	5.6	4.4	C
Latent	DFT6a	Y606	5	2	2	7	4.6	C
Cropped	DFT5c	Y606	6	2	2	5.5	17.2	ALC
Plain	DFT6b	Y607	1	1	2	27.8	12.1	ASC
Latent	DFT5a	Y607	2	1	1	7	4.3	C
Cropped	DFT7c	Y607	3	1	3	19.4	8.7	ASC
Cropped	DFT4c	Y607	4	2	3	4.3	4.7	ALC
Plain	DFT3b	Y607	5	2	2	7	4.3	ASC
Cropped	DFT1c	Y607	6	3	3	4.4	24.7	ALBC
Cropped	DFT1c	Y608	1	1	2	15	31.1	ALBC
Plain	DFT6b	Y608	2	1	2	8.8	6.5	C
Plain	DFT3b	Y608	3	2	2	5.3	4.2	C
Latent	DFT2a	Y608	4	1	2	6.8	6.6	ASC
Cropped	DFT4c	Y608	5	2	2	6.1	8	ASC
Latent	DFT5a	Y608	6	2	2	3.6	5.6	C
Latent	DFT1a	Y609	1	1	2	18	14.2	ALC
Cropped	DFT6c	Y609	2	1	2	17.7	39	ALBC
Plain	DFT5b	Y609	3	1	2	6.3	6.5	ASC
Latent	DFT4a	Y609	4	2	2	11.6	11.6	ASC
Cropped	DFT3c	Y609	5	2	2	7.9	59.8	ALC
Plain	DFT2b	Y609	6	2	2	5.1	6.6	ASB
Cropped	DFT1c	Y610	1	1	2	16.4	31.1	ASBC
Cropped	DFT4c	Y610	2	2	2	4.4	12.4	ALC
Plain	DFT3b	Y610	3	1	2	5.7	4.3	ASC
Latent	DFT5a	Y610	4	1	2	4.5	4.3	ASC
Plain	DFT6b	Y610	5	2	2	4.6	8	ASBC
Latent	DFT2a	Y610	6	2	2	4	11.9	ASBC
Plain	DFT2b	Y611	1	1	2	26.9	4.9	C
Cropped	DFT3c	Y611	2	1	2	21	27.9	ALC
Cropped	DFT6c	Y611	3	2	2	20.9	18.4	ALC
Latent	DFT1a	Y611	4	1	2	33	8.4	ALC
Plain	DFT5b	Y611	5	2	2	19.2	16.4	ALC
Latent	DFT4a	Y611	6	2	2	29.6	80.5	ALBC
Latent	DFT2a	Y612	1	1	2	14.6	24.1	ALBC
Cropped	DFT1c	Y612	2	1	2	11.4	20.7	AL
Plain	DFT3b	Y612	3	1	2	4.2	4	ASC
Plain	DFT6b	Y612	4	2	2	4.8	4.1	ASC
Cropped	DFT4c	Y612	5	2	2	5.3	4.2	ASC
Latent	DFT5a	Y612	6	2	2	4.2	4.1	C
Cropped	DFT2c	Y613	1	1	2	12.3	24.5	ALC
Cropped	DFT5c	Y613	2	2	2	13.4	10.1	ALC
Latent	DFT6a	Y613	3	1	2	10.9	4.8	C
Plain	DFT1b	Y613	4	1	2	5.8	4.8	ALC
Plain	DFT4b	Y613	5	2	2	3.8	4.8	ASC
Latent	DFT3a	Y613	6	2	2	10.9	4.1	ASC
Cropped	DFT6c	Y614	1	1	2	16.6	216.3	ASBC
Latent	DFT4a	Y614	2	1	2	15.4	27.6	ASBC
Plain	DFT5b	Y614	3	1	2	19.9	9.3	C
Cropped	DFT3c	Y614	4	2	2	12.4	34	ASBC
Latent	DFT1a	Y614	5	2	2	21.7	20.6	ASC
Plain	DFT2b	Y614	6	2	2	3.6	15.4	ALBC
Cropped	DFT1c	Y615	1	1	2	19.5	48.4	ALBC
Cropped	DFT4c	Y615	2	2	2	9.9	17.1	ALC
Latent	DFT5a	Y615	3	1	2	7.4	5.9	ALC
Latent	DFT2a	Y615	4	2	2	7.8	22.5	ALBC
Plain	DFT3b	Y615	5	1	2	4.4	4	ASC
Plain	DFT6b	Y615	6	2	2	9.1	4.5	ASC
Latent	DFT1a	Y616	1	1	2	17	8.1	ALC
Cropped	DFT6c	Y616	2	1	2	14.7	50.9	ALBC
Plain	DFT2b	Y616	3	1	2	21.3	21.7	ASBC
Latent	DFT4a	Y616	4	2	2	13.4	31	BC
Cropped	DFT3c	Y616	5	2	2	13	15.2	ASBC
Plain	DFT5b	Y616	6	2	2	10.9	4.6	ASC
Plain	DFT1b	Y617	1	1	2	24.7	3.9	ALC
Latent	DFT3a	Y617	2	1	2	28	6.1	ASC
Cropped	DFT5c	Y617	3	1	2	25.8	25.6	ALC
Latent	DFT6a	Y617	4	2	2	22	22.3	ALC
Plain	DFT4b	Y617	5	2	2	9.6	4.7	ASC
Cropped	DFT2c	Y617	6	2	2	18.4	28.2	ALBC
Plain	DFT1b	Y618	1	1	2	40.6	14.6	ASBC
Latent	DFT3a	Y618	2	1	2	17	7.3	ASBC
Plain	DFT4b	Y618	3	2	2	11.3	7	ASC
Cropped	DFT2c	Y618	4	1	2	9.4	22.5	ALC
Cropped	DFT5c	Y618	5	2	2	7.3	4.8	ASC
Latent	DFT6a	Y618	6	2	2	7.2	19.9	BC
Cropped	DFT6c	Y619	1	1	2	25.8	17	ALBC
Cropped	DFT3c	Y619	2	2	2	6.8	6.5	ALC
Latent	DFT1a	Y619	3	1	2	13.9	4.4	ASB
Plain	DFT2b	Y619	4	1	2	6.6	5.5	C
Plain	DFT5b	Y619	5	2	2	10.5	4.8	ASC
Latent	DFT4a	Y619	6	2	2	6.5	5.5	ASC
Cropped	DFT8c	Y620	1	1	2	12.5	24.3	ALBC
Plain	DFT1b	Y620	2	1	1	9.7	12.5	ALC
Cropped	DFT5c	Y620	3	2	2	4.8	21.6	ALC
Latent	DFT3a	Y620	4	1	1	14.8	19.7	ALC
Cropped	DFT6c	Y621	1	1	2	7.4	50.9	ALC
Cropped	DFT3c	Y621	2	2	2	12	54.3	ALBC
Plain	DFT5b	Y621	3	1	1	7.6	6.2	C
Latent	DFT4a	Y621	4	1	1	7.9	15.1	ASC
Plain	DFT1b	Y622	1	1	2	31.9	17.2	ALBC
Latent	DFT6a	Y622	2	1	2	11.2	10.9	ALC
Latent	DFT3a	Y622	3	2	2	19.5	20.4	ASC
Cropped	DFT2c	Y622	4	1	2	17.3	23.1	ALC
Plain	DFT4b	Y622	5	2	2	6.6	7.6	ASBC
Cropped	DFT5c	Y622	6	2	2	8.8	5.8	ALC

## Sheet: Trial column descriptions
Column	Description
TaskType	Latent, Plain, Cropped
ImagePair	ImageSet name + a (latent), b (plain), c (cropped)
Examiner	Anonymized examiner ID
Trial number	Trial number over all FT trials
Trial # by TaskType	Trial number for this FT trial
Total for this TaskType	Total trials for this TaskType
Analysis Secs	Analysis duration
Comparison Secs	Comparison duration
Subphases	Subphases present in this trial, as described in manuscript section 3.6
Error	Apparent errors, and discussed in manuscript section 3.4
